# Supplementary material for: MicroRNA Expression Variability in Human Cervical Tissues
Source: PLoS One. 2010 Jul 26;5(7):e11780. doi: 10.1371/journal.pone.0011780 (PMC2909898; doi:10.1371/journal.pone.0011780)
Supplement: Table S2 — Predictive gene targets of 21 miRNAs differentially expressed in clinical cervical samples. (0.37 MB XLS) [file pone.0011780.s002.xls]

## Sheet: Folha1
	Table S2
	miR-143		miR-145		miR-99a		miR-26a		miR-203		miR-513-5p		miR-29a		miR-199a-5p		miR-106a		miR-205		miR-197		miR-16		miR-27a		miR-142-5p		miR-512-3p		miR-148a		miR-302b		miR-10a		miR-196a		miR-132
	ID	Gene name	ID	Gene name	ID	Gene name	ID	Gene name	ID	Gene name	ID	Gene name	ID	Gene name	ID	Gene name	ID	Gene name	ID	Gene name	ID	Gene name	ID	Gene name	ID	Gene name	ID	Gene name	ID	Gene name	ID	Gene name	ID	Gene name	ID	Gene name	ID	Gene name	ID	Gene name
	ABCB9	ATP-binding cassette, sub-family B (MDR/TAP), member 9	ABCA1	ATP-binding cassette, sub-family A (ABC1), member 1	ADCY1	adenylate cyclase 1 (brain)	AADACL1	arylacetamide deacetylase-like 1	ABCE1	ATP-binding cassette, sub-family E (OABP), member 1	ACCN2	amiloride-sensitive cation channel 2, neuronal	ABBA-1	actin-bundling protein with BAIAP2 homology	ABCC5	ATP-binding cassette, sub-family C (CFTR/MRP), member 5	ABCA1	ATP-binding cassette, sub-family A (ABC1), member 1	ABHD2	abhydrolase domain containing 2	ADAMTS1	ADAM metallopeptidase with thrombospondin type 1 motif, 1	ABCC5	ATP-binding cassette, sub-family C (CFTR/MRP), member 5	A2BP1	ataxin 2-binding protein 1	ABCA1	ATP-binding cassette, sub-family A (ABC1), member 1	ACTG1	actin, gamma 1	ABBA-1	actin-bundling protein with BAIAP2 homology	ABCA1	ATP-binding cassette, sub-family A (ABC1), member 1	ABCG1	actin-bundling protein with BAIAP2 homology	ABCB9	ATP-binding cassette, sub-family B (MDR/TAP), member 9	A2BP1	ataxin 2-binding protein 1
	ACCN1	amiloride-sensitive cation channel 1, neuronal (degenerin)	ABLIM2	actin binding LIM protein family, member 2	BAZ2A	bromodomain adjacent to zinc finger domain, 2A	ACADSB	acyl-Coenzyme A dehydrogenase, short/branched chain	ABHD14A	abhydrolase domain containing 14A	ACHE	acetylcholinesterase (Yt blood group)	ABCB6	ATP-binding cassette, sub-family B (MDR/TAP), member 6	ACVR1B	activin A receptor, type IB	ACSL4	acyl-CoA synthetase long-chain family member 4	ACSL1	acyl-CoA synthetase long-chain family member 1	ANK2	ankyrin 2, neuronal	ABCG4	ATP-binding cassette, sub-family G (WHITE), member 4	ABBA-1	actin-bundling protein with BAIAP2 homology	ABCC5	ATP-binding cassette, sub-family C (CFTR/MRP), member 5	ADAMTS5	ADAM metallopeptidase with thrombospondin type 1 motif, 5 (aggrecanase-2)	ABCA1	ATP-binding cassette, sub-family A (ABC1), member 1	ABHD3	abhydrolase domain containing 3	ACTG1	actin, gamma 1	ACSL6	acyl-CoA synthetase long-chain family member 6	ACVR2B	activin A receptor, type IIB
	ADD3	adducin 3 (gamma)	ABR	active BCR-related gene	C1orf34	chromosome 1 open reading frame 34	ACBD5	acyl-Coenzyme A binding domain containing 5	ABL1	v-abl Abelson murine leukemia viral oncogene homolog 1	ADCY6	adenylate cyclase 6	ABHD4	abhydrolase domain containing 4	ACVR2A	activin A receptor, type IIA	AKT3	v-akt murine thymoma viral oncogene homolog 3 (protein kinase B, gamma)	ADAMTS9	ADAM metallopeptidase with thrombospondin type 1 motif, 9	ARL6IP1	ADP-ribosylation factor-like 6 interacting protein 1	ACOX1	acyl-Coenzyme A oxidase 1, palmitoyl	ABCA1	ATP-binding cassette, sub-family A (ABC1), member 1	ABCG4	ATP-binding cassette, sub-family G (WHITE), member 4	ALKBH5	alkB, alkylation repair homolog 5 (E. coli)	ABCB7	ATP-binding cassette, sub-family B (MDR/TAP), member 7	ACAD9	acyl-Coenzyme A dehydrogenase family, member 9	ANK2	ankyrin 2, neuronal	ACVR2A	activin A receptor, type IIA	ADAMTS5	ADAM metallopeptidase with thrombospondin type 1 motif, 5 (aggrecanase-2)
	AGPAT1	1-acylglycerol-3-phosphate O-acyltransferase 1 (lysophosphatidic acid acyltransferase, alpha)	ACBD3	acyl-Coenzyme A binding domain containing 3	C4orf16	chromosome 4 open reading frame 16	ACSL3	acyl-CoA synthetase long-chain family member 3	ACO2	aconitase 2, mitochondrial	ADD3	adducin 3 (gamma)	ABL1	v-abl Abelson murine leukemia viral oncogene homolog 1	ACVR2B	activin A receptor, type IIB	ALX4	aristaless-like homeobox 4	AEBP2	AE binding protein 2	ARMC1	armadillo repeat containing 1	ACSL1	acyl-CoA synthetase long-chain family member 1	ABCB9	ATP-binding cassette, sub-family B (MDR/TAP), member 9	ACIN1	apoptotic chromatin condensation inducer 1	ALX4	aristaless-like homeobox 4	ACSL4	acyl-CoA synthetase long-chain family member 4	ACTL6A	actin-like 6A	ANK3	ankyrin 3, node of Ranvier (ankyrin G)	ADCY9	adenylate cyclase 9	ADAMTS6	ADAM metallopeptidase with thrombospondin type 1 motif, 6
	AHCYL1	S-adenosylhomocysteine hydrolase-like 1	ACSL4	acyl-CoA synthetase long-chain family member 4	CTDSPL	CTD (carboxy-terminal domain, RNA polymerase II, polypeptide A) small phosphatase-like	ADAM19	ADAM metallopeptidase domain 19 (meltrin beta)	ACVR2A	activin A receptor, type IIA	ANTXR2	anthrax toxin receptor 2	ACVR2A	activin A receptor, type IIA	ADAMTSL3	ADAMTS-like 3	ANK2	ankyrin 2, neuronal	AKAP11	A kinase (PRKA) anchor protein 11	ARMC8	armadillo repeat containing 8	ACSL4	acyl-CoA synthetase long-chain family member 4	ABHD6	abhydrolase domain containing 6	ACTC1	actin, alpha, cardiac muscle 1	ANKRD13C	ankyrin repeat domain 13C	ACVR1	activin A receptor, type I	ADAM9	ADAM metallopeptidase domain 9 (meltrin gamma)	ANKFY1	ankyrin repeat and FYVE domain containing 1	AQP4	aquaporin 4	ADCY3	adenylate cyclase 3
	AKAP13	A kinase (PRKA) anchor protein 13	ACTBL1	actin, beta-like 1	CYP26B1	cytochrome P450, family 26, subfamily B, polypeptide 1	ADAMTS19	ADAM metallopeptidase with thrombospondin type 1 motif, 19	ADAMTS6	ADAM metallopeptidase with thrombospondin type 1 motif, 6	ARFGEF1	ADP-ribosylation factor guanine nucleotide-exchange factor 1(brefeldin A-inhibited)	ADAM12	ADAM metallopeptidase domain 12 (meltrin alpha)	AFTPH	aftiphilin	ANKFY1	ankyrin repeat and FYVE domain containing 1	AMOT	angiomotin	ATP6V1A	ATPase, H+ transporting, lysosomal 70kDa, V1 subunit A	ACTR1A	ARP1 actin-related protein 1 homolog A, centractin alpha (yeast)	ACCN2	amiloride-sensitive cation channel 2, neuronal	ADAMTS1	ADAM metallopeptidase with thrombospondin type 1 motif, 1	ARHGEF3	Rho guanine nucleotide exchange factor (GEF) 3	ACVR2B	activin A receptor, type IIB	AEBP2	AE binding protein 2	APPBP2	amyloid beta precursor protein (cytoplasmic tail) binding protein 2	ARHGAP28	Rho GTPase activating protein 28	AEBP2	AE binding protein 2
	AKAP6	A kinase (PRKA) anchor protein 6	ACTG1	actin, gamma 1	EIF2C2	eukaryotic translation initiation factor 2C, 2	ADAMTS6	ADAM metallopeptidase with thrombospondin type 1 motif, 6	ADK	adenosine kinase	ARHGEF7	Rho guanine nucleotide exchange factor (GEF) 7	ADAM19	ADAM metallopeptidase domain 19 (meltrin beta)	AKAP1	A kinase (PRKA) anchor protein 1	ANUBL1	AN1, ubiquitin-like, homolog (Xenopus laevis)	ANK2	ankyrin 2, neuronal	BCL7A	B-cell CLL/lymphoma 7A	ACTR2	ARP2 actin-related protein 2 homolog (yeast)	ACOT11	acyl-CoA thioesterase 11	ADAMTS5	ADAM metallopeptidase with thrombospondin type 1 motif, 5 (aggrecanase-2)	ATP2B2	ATPase, Ca++ transporting, plasma membrane 2	ADAMTS18	ADAM metallopeptidase with thrombospondin type 1 motif, 18	AK2	adenylate kinase 2	ARHGAP12	Rho GTPase activating protein 12	BACH1	BTB and CNC homology 1, basic leucine zipper transcription factor 1	AFF4	AF4/FMR2 family, member 4
	ANXA3	annexin A3	ACTR3	ARP3 actin-related protein 3 homolog (yeast)	FGFR3	fibroblast growth factor receptor 3 (achondroplasia, thanatophoric dwarfism)	ADCY6	adenylate cyclase 6	ADPGK	ADP-dependent glucokinase	ARHGEF9	Cdc42 guanine nucleotide exchange factor (GEF) 9	ADAMTS18	ADAM metallopeptidase with thrombospondin type 1 motif, 18	ALS2	amyotrophic lateral sclerosis 2 (juvenile)	APBB2	amyloid beta (A4) precursor protein-binding, family B, member 2 (Fe65-like)	AP1G1	adaptor-related protein complex 1, gamma 1 subunit	BRCA1	breast cancer 1, early onset	ACVR2A	activin A receptor, type IIA	ACVR1	activin A receptor, type I	AFF4	AF4/FMR2 family, member 4	ATXN1	ataxin 1	ADAMTS5	ADAM metallopeptidase with thrombospondin type 1 motif, 5 (aggrecanase-2)	ALKBH5	alkB, alkylation repair homolog 5 (E. coli)	ARIH2	ariadne homolog 2 (Drosophila)	BIRC6	baculoviral IAP repeat-containing 6 (apollon)	AMD1	adenosylmethionine decarboxylase 1
	AP2B1	adaptor-related protein complex 2, beta 1 subunit	ACVR1B	activin A receptor, type IB	FRAP1	FK506 binding protein 12-rapamycin associated protein 1	ADM	adrenomedullin	AFF1	AF4/FMR2 family, member 1	ARID5B	AT rich interactive domain 5B (MRF1-like)	ADAMTS19	ADAM metallopeptidase with thrombospondin type 1 motif, 19	ANK2	ankyrin 2, neuronal	APP	amyloid beta (A4) precursor protein (peptidase nexin-II, Alzheimer disease)	ATP7A	ATPase, Cu++ transporting, alpha polypeptide (Menkes syndrome)	C12orf53	chromosome 12 open reading frame 53	ACVR2B	activin A receptor, type IIB	ACVR2A	activin A receptor, type IIA	AHR	aryl hydrocarbon receptor	ATXN7	ataxin 7	ADCY2	adenylate cyclase 2 (brain)	ALX4	aristaless-like homeobox 4	ARNT	aryl hydrocarbon receptor nuclear translocator	C11orf57	chromosome 11 open reading frame 57	ANP32A	acidic (leucine-rich) nuclear phosphoprotein 32 family, member A
	ARL15	ADP-ribosylation factor-like 15	ACVR2A	activin A receptor, type IIA	FZD5	frizzled homolog 5 (Drosophila)	AKAP7	A kinase (PRKA) anchor protein 7	AFF4	AF4/FMR2 family, member 4	ARL4C	ADP-ribosylation factor-like 4C	ADAMTS6	ADAM metallopeptidase with thrombospondin type 1 motif, 6	AP1G1	adaptor-related protein complex 1, gamma 1 subunit	ARHGAP12	Rho GTPase activating protein 12	AXIN2	axin 2 (conductin, axil)	CAMK2D	calcium/calmodulin-dependent protein kinase (CaM kinase) II delta	ADAMTS18	ADAM metallopeptidase with thrombospondin type 1 motif, 18	ADAM19	ADAM metallopeptidase domain 19 (meltrin beta)	ALS2	amyotrophic lateral sclerosis 2 (juvenile)	BAGE2	B melanoma antigen family, member 2	AKAP1	A kinase (PRKA) anchor protein 1	ANK2	ankyrin 2, neuronal	ARRDC3	arrestin domain containing 3	C14orf28	chromosome 14 open reading frame 28	ARHGEF11	Rho guanine nucleotide exchange factor (GEF) 11
	ASB6	ankyrin repeat and SOCS box-containing 6	ADAM17	ADAM metallopeptidase domain 17 (tumor necrosis factor, alpha, converting enzyme)	FZD8	frizzled homolog 8 (Drosophila)	ALS2CR2	amyotrophic lateral sclerosis 2 (juvenile) chromosome region, candidate 2	AGPAT5	1-acylglycerol-3-phosphate O-acyltransferase 5 (lysophosphatidic acid acyltransferase, epsilon)	BLCAP	bladder cancer associated protein	ADAMTS7	ADAM metallopeptidase with thrombospondin type 1 motif, 7	APPBP2	amyloid beta precursor protein (cytoplasmic tail) binding protein 2	ARHGEF3	Rho guanine nucleotide exchange factor (GEF) 3	B4GALT6	UDP-Gal:betaGlcNAc beta 1,4- galactosyltransferase, polypeptide 6	CCNL1	cyclin L1	ADAMTS3	ADAM metallopeptidase with thrombospondin type 1 motif, 3	ADAMTS6	ADAM metallopeptidase with thrombospondin type 1 motif, 6	ANKRD28	ankyrin repeat domain 28	BAHD1	bromo adjacent homology domain containing 1	AKAP7	A kinase (PRKA) anchor protein 7	ANKRD13C	ankyrin repeat domain 13C	ASXL1	additional sex combs like 1 (Drosophila)	C15orf29	chromosome 15 open reading frame 29	ARID2	AT rich interactive domain 2 (ARID, RFX-like)
	ATP10A	ATPase, Class V, type 10A	ADAM19	ADAM metallopeptidase domain 19 (meltrin beta)	HOXA1	homeobox A1	AMOT	angiomotin	AHR	aryl hydrocarbon receptor	BNIP3L	BCL2/adenovirus E1B 19kDa interacting protein 3-like	ADAMTS9	ADAM metallopeptidase with thrombospondin type 1 motif, 9	ARHGAP12	Rho GTPase activating protein 12	ARID4A	AT rich interactive domain 4A (RBP1-like)	BAMBI	BMP and activin membrane-bound inhibitor homolog (Xenopus laevis)	CDX2	caudal type homeobox transcription factor 2	ADAMTS5	ADAM metallopeptidase with thrombospondin type 1 motif, 5 (aggrecanase-2)	ADAMTSL3	ADAMTS-like 3	AP1G1	adaptor-related protein complex 1, gamma 1 subunit	BHLHB3	basic helix-loop-helix domain containing, class B, 3	ALS2CR2	amyotrophic lateral sclerosis 2 (juvenile) chromosome region, candidate 2	AOF1	amine oxidase (flavin containing) domain 1	BACH2	BTB and CNC homology 1, basic leucine zipper transcription factor 2	C20orf160	chromosome 20 open reading frame 160	ARMC1	armadillo repeat containing 1
	ATP6V1A	ATPase, H+ transporting, lysosomal 70kDa, V1 subunit A	ADAMTS5	ADAM metallopeptidase with thrombospondin type 1 motif, 5 (aggrecanase-2)	HS3ST2	heparan sulfate (glucosamine) 3-O-sulfotransferase 2	AMPH	amphiphysin (Stiff-Man syndrome with breast cancer 128kDa autoantigen)	ALDH1A2	aldehyde dehydrogenase 1 family, member A2	BTG1	B-cell translocation gene 1, anti-proliferative	AFF4	AF4/FMR2 family, member 4	ARHGAP21	Rho GTPase activating protein 21	ARID4B	AT rich interactive domain 4B (RBP1-like)	BCL2	B-cell CLL/lymphoma 2	CENTG1	centaurin, gamma 1	ADAMTSL3	ADAMTS-like 3	ADCY3	adenylate cyclase 3	APBB3	amyloid beta (A4) precursor protein-binding, family B, member 3	BIRC4	baculoviral IAP repeat-containing 4	ALS2CR4	amyotrophic lateral sclerosis 2 (juvenile) chromosome region, candidate 4	APP	amyloid beta (A4) precursor protein (peptidase nexin-II, Alzheimer disease)	BAZ2B	bromodomain adjacent to zinc finger domain, 2B	CALM1	calmodulin 1 (phosphorylase kinase, delta)	ATXN1	ataxin 1
	BCL2	B-cell CLL/lymphoma 2	ADD3	adducin 3 (gamma)	HS3ST3B1	heparan sulfate (glucosamine) 3-O-sulfotransferase 3B1	ANKS1A	ankyrin repeat and sterile alpha motif domain containing 1A	AMOT	angiomotin	C16orf72	chromosome 16 open reading frame 72	AHR	aryl hydrocarbon receptor	ARIH2	ariadne homolog 2 (Drosophila)	ASF1A	ASF1 anti-silencing function 1 homolog A (S. cerevisiae)	BCL6	B-cell CLL/lymphoma 6 (zinc finger protein 51)	CHKB	choline kinase beta	ADRB2	adrenergic, beta-2-, receptor, surface	ADCY6	adenylate cyclase 6	APLN	apelin, AGTRL1 ligand	BNC2	basonuclin 2	ANK2	ankyrin 2, neuronal	ARHGAP24	Rho GTPase activating protein 24	BCL2L11	BCL2-like 11 (apoptosis facilitator)	CALM3	calmodulin 3 (phosphorylase kinase, delta)	AZIN1	antizyme inhibitor 1
	BCORL1	BCL6 co-repressor-like 1	ADPGK	ADP-dependent glucokinase	ICMT	isoprenylcysteine carboxyl methyltransferase	ANKS1B	ankyrin repeat and sterile alpha motif domain containing 1B	ANKRD13B	ankyrin repeat domain 13B	C1orf21	chromosome 1 open reading frame 21	AIM1L	absent in melanoma 1-like	ATP2B2	ATPase, Ca++ transporting, plasma membrane 2	ATP1A2	ATPase, Na+/K+ transporting, alpha 2 (+) polypeptide	BMPER	BMP binding endothelial regulator	CILP	cartilage intermediate layer protein, nucleotide pyrophosphohydrolase	AFF4	AF4/FMR2 family, member 4	ADD3	adducin 3 (gamma)	APPBP2	amyloid beta precursor protein (cytoplasmic tail) binding protein 2	C14orf101	chromosome 14 open reading frame 101	AP1G1	adaptor-related protein complex 1, gamma 1 subunit	ARHGEF17	Rho guanine nucleotide exchange factor (GEF) 17	BCL2L2	BCL2-like 2	CASK	calcium/calmodulin-dependent serine protein kinase (MAGUK family)	BCAN	brevican
	BICD1	bicaudal D homolog 1 (Drosophila)	AFF2	AF4/FMR2 family, member 2	IGF1R	insulin-like growth factor 1 receptor	APC	adenomatosis polyposis coli	ANP32E	acidic (leucine-rich) nuclear phosphoprotein 32 family, member E	C20orf116	chromosome 20 open reading frame 116	AKAP13	A kinase (PRKA) anchor protein 13	ATXN7	ataxin 7	ATP2B2	ATPase, Ca++ transporting, plasma membrane 2	BTBD14A	BTB (POZ) domain containing 14A	CLCN5	chloride channel 5 (nephrolithiasis 2, X-linked, Dent disease)	AK3L1	adenylate kinase 3-like 1	ADORA2B	adenosine A2b receptor	APRIN	androgen-induced proliferation inhibitor	C14orf129	chromosome 14 open reading frame 129	AP4E1	adaptor-related protein complex 4, epsilon 1 subunit	ARHGEF18	rho/rac guanine nucleotide exchange factor (GEF) 18	BCL6	B-cell CLL/lymphoma 6 (zinc finger protein 51)	CBFA2T3	core-binding factor, runt domain, alpha subunit 2; translocated to, 3	BCDIN3	bin3, bicoid-interacting 3, homolog (Drosophila)
	BOLA2	bolA homolog 2 (E. coli)	AFF3	AF4/FMR2 family, member 3	INSM1	insulinoma-associated 1	ARF1	ADP-ribosylation factor 1	AP1G1	adaptor-related protein complex 1, gamma 1 subunit	C6orf60	chromosome 6 open reading frame 60	AKT3	v-akt murine thymoma viral oncogene homolog 3 (protein kinase B, gamma)	AUTS2	autism susceptibility candidate 2	ATXN1	ataxin 1	BTBD3	BTB (POZ) domain containing 3	CLPTM1	cleft lip and palate associated transmembrane protein 1	AKAP11	A kinase (PRKA) anchor protein 11	AFF4	AF4/FMR2 family, member 4	ARF4	ADP-ribosylation factor 4	C15orf27	chromosome 15 open reading frame 27	AQP4	aquaporin 4	ARID4A	AT rich interactive domain 4A (RBP1-like)	BDNF	brain-derived neurotrophic factor	CCDC47	coiled-coil domain containing 47	BICD2	bicaudal D homolog 2 (Drosophila)
	BRD2	bromodomain containing 2	AKAP12	A kinase (PRKA) anchor protein (gravin) 12	KBTBD8	kelch repeat and BTB (POZ) domain containing 8	ARHGAP17	Rho GTPase activating protein 17	AP1S2	adaptor-related protein complex 1, sigma 2 subunit	CA10	carbonic anhydrase X	AMMECR1L	AMME chromosomal region gene 1-like	B3GNT1	UDP-GlcNAc:betaGal beta-1,3-N-acetylglucosaminyltransferase 1	BAHD1	bromo adjacent homology domain containing 1	C12orf29	chromosome 12 open reading frame 29	CSDE1	cold shock domain containing E1, RNA-binding	AKT3	v-akt murine thymoma viral oncogene homolog 3 (protein kinase B, gamma)	AFG3L2	AFG3 ATPase family gene 3-like 2 (yeast)	ARHGEF6	Rac/Cdc42 guanine nucleotide exchange factor (GEF) 6	C16orf72	chromosome 16 open reading frame 72	ARFGEF1	ADP-ribosylation factor guanine nucleotide-exchange factor 1(brefeldin A-inhibited)	ARID4B	AT rich interactive domain 4B (RBP1-like)	BICD2	bicaudal D homolog 2 (Drosophila)	CCND2	cyclin D2	BNC2	basonuclin 2
	C14orf103	chromosome 14 open reading frame 103	AMOTL2	angiomotin like 2	MBNL1	muscleblind-like (Drosophila)	ARID2	AT rich interactive domain 2 (ARID, RFX-like)	AP2B1	adaptor-related protein complex 2, beta 1 subunit	CAMK2D	calcium/calmodulin-dependent protein kinase (CaM kinase) II delta	AMOT	angiomotin	BAAT	bile acid Coenzyme A: amino acid N-acyltransferase (glycine N-choloyltransferase)	BCL11B	B-cell CLL/lymphoma 11B (zinc finger protein)	C12orf30	chromosome 12 open reading frame 30	CTNND1	catenin (cadherin-associated protein), delta 1	ALS2CR2	amyotrophic lateral sclerosis 2 (juvenile) chromosome region, candidate 2	AGPAT3	1-acylglycerol-3-phosphate O-acyltransferase 3	ARID1B	AT rich interactive domain 1B (SWI1-like)	C1orf21	chromosome 1 open reading frame 21	ARFIP1	ADP-ribosylation factor interacting protein 1 (arfaptin 1)	ASF1A	ASF1 anti-silencing function 1 homolog A (S. cerevisiae)	BRUNOL6	bruno-like 6, RNA binding protein (Drosophila)	CCNJ	cyclin J	BNIP2	BCL2/adenovirus E1B 19kDa interacting protein 2
	C20orf11	chromosome 20 open reading frame 11	ANKRD28	ankyrin repeat domain 28	MTMR3	myotubularin related protein 3	ARL4C	ADP-ribosylation factor-like 4C	APC	adenomatosis polyposis coli	CBLB	Cas-Br-M (murine) ecotropic retroviral transforming sequence b	ANKRD13B	ankyrin repeat domain 13B	BAZ2A	bromodomain adjacent to zinc finger domain, 2A	BCL2L2	BCL2-like 2	C14orf101	chromosome 14 open reading frame 101	CUL3	cullin 3	AMOTL1	angiomotin like 1	AK2	adenylate kinase 2	ARID4B	AT rich interactive domain 4B (RBP1-like)	C20orf39	chromosome 20 open reading frame 39	ARHGAP20	Rho GTPase activating protein 20	ASXL2	additional sex combs like 2 (Drosophila)	BTBD11	BTB (POZ) domain containing 11	CDKN1B	cyclin-dependent kinase inhibitor 1B (p27, Kip1)	BOLL	bol, boule-like (Drosophila)
	C9orf128	chromosome 9 open reading frame 128	AP1G1	adaptor-related protein complex 1, gamma 1 subunit	RAVER2	ribonucleoprotein, PTB-binding 2	ARMCX2	armadillo repeat containing, X-linked 2	API5	apoptosis inhibitor 5	CCDC117	coiled-coil domain containing 117	ANKRD13C	ankyrin repeat domain 13C	BCL7A	B-cell CLL/lymphoma 7A	BHLHB3	basic helix-loop-helix domain containing, class B, 3	C14orf4	chromosome 14 open reading frame 4	CXorf15	chromosome X open reading frame 15	ANK2	ankyrin 2, neuronal	ALG9	asparagine-linked glycosylation 9 homolog (S. cerevisiae, alpha- 1,2-mannosyltransferase)	ARRDC3	arrestin domain containing 3	C2orf42	chromosome 2 open reading frame 42	ARHGAP21	Rho GTPase activating protein 21	ATAD2	ATPase family, AAA domain containing 2	BTBD14B	BTB (POZ) domain containing 14B	CDV3	CDV3 homolog (mouse)	BRCA1	breast cancer 1, early onset
	CACNA1E	calcium channel, voltage-dependent, R type, alpha 1E subunit	AP3S1	adaptor-related protein complex 3, sigma 1 subunit	SLC44A1	solute carrier family 44, member 1	ARPP-19	cyclic AMP phosphoprotein, 19 kD	APPL1	adaptor protein, phosphotyrosine interaction, PH domain and leucine zipper containing 1	CCDC85A	coiled-coil domain containing 85A	ANKRD27	ankyrin repeat domain 27 (VPS9 domain)	BTBD3	BTB (POZ) domain containing 3	BICD2	bicaudal D homolog 2 (Drosophila)	C14orf45	chromosome 14 open reading frame 45	DAG1	dystroglycan 1 (dystrophin-associated glycoprotein 1)	ANKRD13B	ankyrin repeat domain 13B	AMMECR1L	AMME chromosomal region gene 1-like	ATP1B1	ATPase, Na+/K+ transporting, beta 1 polypeptide	CADM2	cell adhesion molecule 2	ARHGEF12	Rho guanine nucleotide exchange factor (GEF) 12	ATP2B2	ATPase, Ca++ transporting, plasma membrane 2	BTRC	beta-transducin repeat containing	CDYL	chromodomain protein, Y-like	BRI3	brain protein I3
	CACNA2D3	calcium channel, voltage-dependent, alpha 2/delta 3 subunit	APPBP2	amyloid beta precursor protein (cytoplasmic tail) binding protein 2	SMARCA5	SWI/SNF related, matrix associated, actin dependent regulator of chromatin, subfamily a, member 5	ARPP-21	cyclic AMP-regulated phosphoprotein, 21 kD	AQP4	aquaporin 4	CCNG1	cyclin G1	ANKRD49	ankyrin repeat domain 49	BTRC	beta-transducin repeat containing	BMPR2	bone morphogenetic protein receptor, type II (serine/threonine kinase)	C21orf63	chromosome 21 open reading frame 63	DCUN1D4	DCN1, defective in cullin neddylation 1, domain containing 4 (S. cerevisiae)	ANKRD15	ankyrin repeat domain 15	AMOTL2	angiomotin like 2	ATP2B1	ATPase, Ca++ transporting, plasma membrane 1	CAMTA1	calmodulin binding transcription activator 1	ARHGEF17	Rho guanine nucleotide exchange factor (GEF) 17	ATP2C1	ATPase, Ca++ transporting, type 2C, member 1	C14orf101	chromosome 14 open reading frame 101	CECR6	cat eye syndrome chromosome region, candidate 6	BRWD1	bromodomain and WD repeat domain containing 1
	CADM2	cell adhesion molecule 2	ARHGAP21	Rho GTPase activating protein 21	TRIB2	tribbles homolog 2 (Drosophila)	ASPN	asporin	ARHGAP12	Rho GTPase activating protein 12	CCNJ	cyclin J	AP1G1	adaptor-related protein complex 1, gamma 1 subunit	C10orf46	chromosome 10 open reading frame 46	BNC2	basonuclin 2	C9orf77	chromosome 9 open reading frame 77	DDX52	DEAD (Asp-Glu-Ala-Asp) box polypeptide 52	ANKRD57	ankyrin repeat domain 57	ANK1	ankyrin 1, erythrocytic	ATXN7L2	ataxin 7-like 2	CCDC6	coiled-coil domain containing 6	ARL6IP1	ADP-ribosylation factor-like 6 interacting protein 1	ATXN1	ataxin 1	C16orf5	chromosome 16 open reading frame 5	CEP350	centrosomal protein 350kDa	BTBD7	BTB (POZ) domain containing 7
	CALM1	calmodulin 1 (phosphorylase kinase, delta)	ARHGAP24	Rho GTPase activating protein 24	ZZEF1	zinc finger, ZZ-type with EF-hand domain 1	ASXL1	additional sex combs like 1 (Drosophila)	ARID1A	AT rich interactive domain 1A (SWI-like)	CD28	CD28 molecule	AP4E1	adaptor-related protein complex 4, epsilon 1 subunit	C10orf6	chromosome 10 open reading frame 6	BTBD7	BTB (POZ) domain containing 7	CALCRL	calcitonin receptor-like	DNM1	dynamin 1	AP1GBP1	AP1 gamma subunit binding protein 1	ANK2	ankyrin 2, neuronal	bA16L21.2.1	DnaJ-like protein	CCKBR	cholecystokinin B receptor	ARL8B	ADP-ribosylation factor-like 8B	BAHD1	bromo adjacent homology domain containing 1	CADM1	cell adhesion molecule 1	CHRD	chordin	BTG2	BTG family, member 2
	CBFB	core-binding factor, beta subunit	ARHGAP26	Rho GTPase activating protein 26			ATBF1	AT-binding transcription factor 1	ARID2	AT rich interactive domain 2 (ARID, RFX-like)	CD44	CD44 molecule (Indian blood group)	APPBP2	amyloid beta precursor protein (cytoplasmic tail) binding protein 2	C11orf9	chromosome 11 open reading frame 9	C10orf46	chromosome 10 open reading frame 46	CALU	calumenin	DPP3	dipeptidyl-peptidase 3	AP2A1	adaptor-related protein complex 2, alpha 1 subunit	ANK3	ankyrin 3, node of Ranvier (ankyrin G)	BAI3	brain-specific angiogenesis inhibitor 3	CDC2L6	cell division cycle 2-like 6 (CDK8-like)	ARPP-19	cyclic AMP phosphoprotein, 19 kD	BAMBI	BMP and activin membrane-bound inhibitor homolog (Xenopus laevis)	CAMK2G	calcium/calmodulin-dependent protein kinase (CaM kinase) II gamma	COL1A1	collagen, type I, alpha 1	C14orf147	chromosome 14 open reading frame 147
	CDH5	cadherin 5, type 2, VE-cadherin (vascular epithelium)	ARL5B	ADP-ribosylation factor-like 5B			ATF2	activating transcription factor 2	ARL6IP2	ADP-ribosylation factor-like 6 interacting protein 2	CDC14B	CDC14 cell division cycle 14 homolog B (S. cerevisiae)	AQP4	aquaporin 4	C14orf45	chromosome 14 open reading frame 45	C11orf30	chromosome 11 open reading frame 30	CAMSAP1L1	calmodulin regulated spectrin-associated protein 1-like 1	DR1	down-regulator of transcription 1, TBP-binding (negative cofactor 2)	APP	amyloid beta (A4) precursor protein (peptidase nexin-II, Alzheimer disease)	ANKRD17	ankyrin repeat domain 17	BAZ2A	bromodomain adjacent to zinc finger domain, 2A	CLCN4	chloride channel 4	ARRDC3	arrestin domain containing 3	BCL11A	B-cell CLL/lymphoma 11A (zinc finger protein)	CECR6	cat eye syndrome chromosome region, candidate 6	COL1A2	collagen, type I, alpha 2	C14orf43	chromosome 14 open reading frame 43
	CEP350	centrosomal protein 350kDa	ARPC5	actin related protein 2/3 complex, subunit 5, 16kDa			ATP11C	ATPase, Class VI, type 11C	ARNTL	aryl hydrocarbon receptor nuclear translocator-like	CDC25B	cell division cycle 25 homolog B (S. pombe)	ARF5	ADP-ribosylation factor 5	C17orf63	chromosome 17 open reading frame 63	C17orf39	chromosome 17 open reading frame 39	CANX	calnexin	EBF1	early B-cell factor 1	ARCN1	archain 1	ANKRD43	ankyrin repeat domain 43	BCL11A	B-cell CLL/lymphoma 11A (zinc finger protein)	CNOT6L	CCR4-NOT transcription complex, subunit 6-like	ATBF1	AT-binding transcription factor 1	BCL11B	B-cell CLL/lymphoma 11B (zinc finger protein)	CEP350	centrosomal protein 350kDa	COL24A1	collagen, type XXIV, alpha 1	C19orf47	chromosome 19 open reading frame 47
	CHD6	chromodomain helicase DNA binding protein 6	ATXN2	ataxin 2			ATP1A2	ATPase, Na+/K+ transporting, alpha 2 (+) polypeptide	ASXL1	additional sex combs like 1 (Drosophila)	CENTG1	centaurin, gamma 1	ARNT	aryl hydrocarbon receptor nuclear translocator	CACNB2	calcium channel, voltage-dependent, beta 2 subunit	C19orf2	chromosome 19 open reading frame 2	CAPZA1	capping protein (actin filament) muscle Z-line, alpha 1	EBF3	early B-cell factor 3	ARHGAP12	Rho GTPase activating protein 12	ANTXR2	anthrax toxin receptor 2	BECN1	beclin 1 (coiled-coil, myosin-like BCL2 interacting protein)	CNR1	cannabinoid receptor 1 (brain)	ATP2A2	ATPase, Ca++ transporting, cardiac muscle, slow twitch 2	BCL2L11	BCL2-like 11 (apoptosis facilitator)	CNNM4	cyclin M4	COL3A1	collagen, type III, alpha 1 (Ehlers-Danlos syndrome type IV, autosomal dominant)	C1orf108	chromosome 1 open reading frame 108
	CNNM3	cyclin M3	BAAT	bile acid Coenzyme A: amino acid N-acyltransferase (glycine N-choloyltransferase)			ATP2C1	ATPase, Ca++ transporting, type 2C, member 1	ATF2	activating transcription factor 2	CGB1	chorionic gonadotropin, beta polypeptide 1	ARPP-19	cyclic AMP phosphoprotein, 19 kD	CAV1	caveolin 1, caveolae protein, 22kDa	C1orf9	chromosome 1 open reading frame 9	CCDC93	coiled-coil domain containing 93	EIF2C2	eukaryotic translation initiation factor 2C, 2	ARHGAP20	Rho GTPase activating protein 20	AP1G1	adaptor-related protein complex 1, gamma 1 subunit	BHLHB3	basic helix-loop-helix domain containing, class B, 3	CORO1C	coronin, actin binding protein, 1C	ATP2B4	ATPase, Ca++ transporting, plasma membrane 4	BCL6	B-cell CLL/lymphoma 6 (zinc finger protein 51)	CNOT6	CCR4-NOT transcription complex, subunit 6	CPD	carboxypeptidase D	C1orf121	chromosome 1 open reading frame 121
	CNOT4	CCR4-NOT transcription complex, subunit 4	BACH2	BTB and CNC homology 1, basic leucine zipper transcription factor 2			ATPAF1	ATP synthase mitochondrial F1 complex assembly factor 1	ATM	ataxia telangiectasia mutated (includes complementation groups A, C and D)	CGB2	chorionic gonadotropin, beta polypeptide 2	ARRDC3	arrestin domain containing 3	CBL	Cas-Br-M (murine) ecotropic retroviral transforming sequence	C2orf17	chromosome 2 open reading frame 17	CCM2	cerebral cavernous malformation 2	EIF5A	eukaryotic translation initiation factor 5A	ARHGAP5	Rho GTPase activating protein 5	APAF1	apoptotic peptidase activating factor 1	BMP2	bone morphogenetic protein 2	DAZAP2	DAZ associated protein 2	ATP6AP2	ATPase, H+ transporting, lysosomal accessory protein 2	BLCAP	bladder cancer associated protein	COPS7B	COP9 constitutive photomorphogenic homolog subunit 7B (Arabidopsis)	CPEB3	cytoplasmic polyadenylation element binding protein 3	C1QL1	complement component 1, q subcomponent-like 1
	CNTD1	cyclin N-terminal domain containing 1	BAZ2A	bromodomain adjacent to zinc finger domain, 2A			AZI2	5-azacytidine induced 2	ATP2B2	ATPase, Ca++ transporting, plasma membrane 2	CHRM1	cholinergic receptor, muscarinic 1	ARRDC4	arrestin domain containing 4	CCDC120	coiled-coil domain containing 120	C6orf85	chromosome 6 open reading frame 85	CCNJ	cyclin J	ETF1	eukaryotic translation termination factor 1	ARHGDIA	Rho GDP dissociation inhibitor (GDI) alpha	APBA2	amyloid beta (A4) precursor protein-binding, family A, member 2 (X11-like)	BNC2	basonuclin 2	DHX40	DEAH (Asp-Glu-Ala-His) box polypeptide 40	ATXN1	ataxin 1	BNC2	basonuclin 2	CRK	v-crk sarcoma virus CT10 oncogene homolog (avian)	CPM	carboxypeptidase M	C5orf13	chromosome 5 open reading frame 13
	COL5A2	collagen, type V, alpha 2	BLOC1S2	biogenesis of lysosome-related organelles complex-1, subunit 2			B4GALT1	UDP-Gal:betaGlcNAc beta 1,4- galactosyltransferase, polypeptide 1	ATP5G3	ATP synthase, H+ transporting, mitochondrial F0 complex, subunit C3 (subunit 9)	CLCN5	chloride channel 5 (nephrolithiasis 2, X-linked, Dent disease)	ATG9A	ATG9 autophagy related 9 homolog A (S. cerevisiae)	CCDC131	coiled-coil domain containing 131	CA10	carbonic anhydrase X	CDC2L6	cell division cycle 2-like 6 (CDK8-like)	FAM122B	family with sequence similarity 122B	ARHGEF9	Cdc42 guanine nucleotide exchange factor (GEF) 9	APC	adenomatosis polyposis coli	BNIP2	BCL2/adenovirus E1B 19kDa interacting protein 2	DLG2	discs, large homolog 2, chapsyn-110 (Drosophila)	B4GALT2	UDP-Gal:betaGlcNAc beta 1,4- galactosyltransferase, polypeptide 2	BRMS1L	breast cancer metastasis-suppressor 1-like	CSMD1	CUB and Sushi multiple domains 1	CUGBP2	CUG triplet repeat, RNA binding protein 2	C6orf106	chromosome 6 open reading frame 106
	COL5A3	collagen, type V, alpha 3	BOLA2	bolA homolog 2 (E. coli)			BAG4	BCL2-associated athanogene 4	BAI3	brain-specific angiogenesis inhibitor 3	CLK2	CDC-like kinase 2	ATP1B1	ATPase, Na+/K+ transporting, beta 1 polypeptide	CCNJ	cyclin J	CALD1	caldesmon 1	CDC42BPB	CDC42 binding protein kinase beta (DMPK-like)	FBXO21	F-box protein 21	ARL10	ADP-ribosylation factor-like 10	APPBP2	amyloid beta precursor protein (cytoplasmic tail) binding protein 2	BRD1	bromodomain containing 1	DOCK3	dedicator of cytokinesis 3	B4GALT5	UDP-Gal:betaGlcNAc beta 1,4- galactosyltransferase, polypeptide 5	BRP44L	brain protein 44-like	CTDSPL	CTD (carboxy-terminal domain, RNA polymerase II, polypeptide A) small phosphatase-like	DDX19A	DEAD (Asp-Glu-Ala-As) box polypeptide 19A	C8orf13	chromosome 8 open reading frame 13
	CPEB2	cytoplasmic polyadenylation element binding protein 2	BSN	bassoon (presynaptic cytomatrix protein)			BAZ2B	bromodomain adjacent to zinc finger domain, 2B	BCL11B	B-cell CLL/lymphoma 11B (zinc finger protein)	CNR1	cannabinoid receptor 1 (brain)	ATP2B1	ATPase, Ca++ transporting, plasma membrane 1	CCNL1	cyclin L1	CAMTA1	calmodulin binding transcription activator 1	CDH11	cadherin 11, type 2, OB-cadherin (osteoblast)	FBXO33	F-box protein 33	ARL2	ADP-ribosylation factor-like 2	APRIN	androgen-induced proliferation inhibitor	BRPF3	bromodomain and PHD finger containing, 3	DYRK2	dual-specificity tyrosine-(Y)-phosphorylation regulated kinase 2	BACH2	BTB and CNC homology 1, basic leucine zipper transcription factor 2	BTG1	B-cell translocation gene 1, anti-proliferative	CTNNBIP1	catenin, beta interacting protein 1	DDX19B	DEAD (Asp-Glu-Ala-As) box polypeptide 19B	CALU	calumenin
	CREB5	cAMP responsive element binding protein 5	C11orf17	chromosome 11 open reading frame 17			BBX	bobby sox homolog (Drosophila)	BCL7A	B-cell CLL/lymphoma 7A	CNTNAP2	contactin associated protein-like 2	ATP2B4	ATPase, Ca++ transporting, plasma membrane 4	CDC73	cell division cycle 73, Paf1/RNA polymerase II complex component, homolog (S. cerevisiae)	CCND2	cyclin D2	CDON	Cdon homolog (mouse)	FBXW7	F-box and WD repeat domain containing 7	ARL8B	ADP-ribosylation factor-like 8B	AQP11	aquaporin 11	BTBD1	BTB (POZ) domain containing 1	EPHA8	EPH receptor A8	BAZ2A	bromodomain adjacent to zinc finger domain, 2A	C10orf104	chromosome 10 open reading frame 104	DAZAP1	DAZ associated protein 1	DICER1	Dicer1, Dcr-1 homolog (Drosophila)	CBFA2T2	core-binding factor, runt domain, alpha subunit 2; translocated to, 2
	CREBZF	CREB/ATF bZIP transcription factor	C11orf58	chromosome 11 open reading frame 58			BCL11A	B-cell CLL/lymphoma 11A (zinc finger protein)	BNC2	basonuclin 2	COL19A1	collagen, type XIX, alpha 1	ATP5G1	ATP synthase, H+ transporting, mitochondrial F0 complex, subunit C1 (subunit 9)	CDH2	cadherin 2, type 1, N-cadherin	CCNG2	cyclin G2	CETN1	centrin, EF-hand protein, 1	FUSIP1	FUS interacting protein (serine/arginine-rich) 1	ARMC5	armadillo repeat containing 5	ARFGEF1	ADP-ribosylation factor guanine nucleotide-exchange factor 1(brefeldin A-inhibited)	BTBD10	BTB (POZ) domain containing 10	ERBB4	v-erb-a erythroblastic leukemia viral oncogene homolog 4 (avian)	BCL11A	B-cell CLL/lymphoma 11A (zinc finger protein)	C10orf12	chromosome 10 open reading frame 12	DLGAP2	discs, large (Drosophila) homolog-associated protein 2	DOC2A	double C2-like domains, alpha	CBX1	chromobox homolog 1 (HP1 beta homolog Drosophila )
	CRELD1	cysteine-rich with EGF-like domains 1	C11orf9	chromosome 11 open reading frame 9			BCL6	B-cell CLL/lymphoma 6 (zinc finger protein 51)	BPTF	bromodomain PHD finger transcription factor	CROP	cisplatin resistance-associated overexpressed protein	ATP7A	ATPase, Cu++ transporting, alpha polypeptide (Menkes syndrome)	CELSR1	cadherin, EGF LAG seven-pass G-type receptor 1 (flamingo homolog, Drosophila)	CCNT2	cyclin T2	CHN1	chimerin (chimaerin) 1	GATAD2B	GATA zinc finger domain containing 2B	ARMCX2	armadillo repeat containing, X-linked 2	ARHGAP12	Rho GTPase activating protein 12	BTBD7	BTB (POZ) domain containing 7	ETNK1	ethanolamine kinase 1	BCL2L11	BCL2-like 11 (apoptosis facilitator)	C11orf30	chromosome 11 open reading frame 30	DOCK11	dedicator of cytokinesis 11	DOCK3	dedicator of cytokinesis 3	CCDC131	coiled-coil domain containing 131
	CSNK1G3	casein kinase 1, gamma 3	C14orf140	family with sequence similarity 164, member C			BCL9L	B-cell CLL/lymphoma 9-like	BTBD3	BTB (POZ) domain containing 3	CSNK1G1	casein kinase 1, gamma 1	ATXN1	ataxin 1	CLIP1	CAP-GLY domain containing linker protein 1	CD69	CD69 molecule	CLDN11	claudin 11 (oligodendrocyte transmembrane protein)	GRIA2	glutamate receptor, ionotropic, AMPA 2	ARPP-21	cyclic AMP-regulated phosphoprotein, 21 kD	ARHGEF7	Rho guanine nucleotide exchange factor (GEF) 7	BTG1	B-cell translocation gene 1, anti-proliferative	FBXO41	F-box protein 41	BCL2L2	BCL2-like 2	C11orf9	chromosome 11 open reading frame 9	E2F3	E2F transcription factor 3	ELF4	E74-like factor 4 (ets domain transcription factor)	CDC2L6	cell division cycle 2-like 6 (CDK8-like)
	CTGF	connective tissue growth factor	C14orf45	chromosome 14 open reading frame 45			BHLHB2	breakpoint cluster region	BTBD7	BTB (POZ) domain containing 7	CYP1B1	cytochrome P450, family 1, subfamily B, polypeptide 1	BACE1	beta-site APP-cleaving enzyme 1	CLK2	CDC-like kinase 2	CDKN1A	cyclin-dependent kinase inhibitor 1A (p21, Cip1)	CLK3	CDC-like kinase 3	GRIN1	glutamate receptor, ionotropic, N-methyl D-aspartate 1	ASH1L	ash1 (absent, small, or homeotic)-like (Drosophila)	ARID1B	AT rich interactive domain 1B (SWI1-like)	BTG3	BTG family, member 3	FEM1C	fem-1 homolog c (C. elegans)	BCL7A	B-cell CLL/lymphoma 7A	C14orf101	chromosome 14 open reading frame 101	E2F7	E2F transcription factor 7	EPC2	enhancer of polycomb homolog 2 (Drosophila)	CFL2	cofilin 2 (muscle)
	CTNND1	catenin (cadherin-associated protein), delta 1	C15orf29	chromosome 15 open reading frame 29			BICD2	bicaudal D homolog 2 (Drosophila)	C11orf68	chromosome 11 open reading frame 68	CYP39A1	cytochrome P450, family 39, subfamily A, polypeptide 1	BACH2	BTB and CNC homology 1, basic leucine zipper transcription factor 2	CNOT6	CCR4-NOT transcription complex, subunit 6	CELSR2	cadherin, EGF LAG seven-pass G-type receptor 2 (flamingo homolog, Drosophila)	CLTC	clathrin, heavy chain (Hc)	HNRPD	heterogeneous nuclear ribonucleoprotein D (AU-rich element RNA binding protein 1, 37kDa)	ASPH	aspartate beta-hydroxylase	ARID2	AT rich interactive domain 2 (ARID, RFX-like)	BVES	blood vessel epicardial substance	FNBP1L	formin binding protein 1-like	BEST1	bestrophin 1	C16orf28	chromosome 16 open reading frame 28	EBF2	early B-cell factor 2	EPHA7	EPH receptor A7	CHD1	chromodomain helicase DNA binding protein 1
	DGKB	diacylglycerol kinase, beta 90kDa	C1orf108	chromosome 1 open reading frame 108			BLOC1S2	biogenesis of lysosome-related organelles complex-1, subunit 2	C12orf30	chromosome 12 open reading frame 30	DCUN1D4	DCN1, defective in cullin neddylation 1, domain containing 4 (S. cerevisiae)	BCL11A	B-cell CLL/lymphoma 11A (zinc finger protein)	CREM	cAMP responsive element modulator	CFL2	cofilin 2 (muscle)	CNIH	cornichon homolog (Drosophila)	IL1RAP	interleukin 1 receptor accessory protein	ATBF1	AT-binding transcription factor 1	ARL4D	ADP-ribosylation factor-like 4D	C16orf69	chromosome 16 open reading frame 69	FNDC3B	fibronectin type III domain containing 3B	BLCAP	bladder cancer associated protein	C16orf72	chromosome 16 open reading frame 72	ELAVL2	ELAV (embryonic lethal, abnormal vision, Drosophila)-like 2 (Hu antigen B)	EPS15	epidermal growth factor receptor pathway substrate 15	CITED2	Cbp/p300-interacting transactivator, with Glu/Asp-rich carboxy-terminal domain, 2
	DIP2B	DIP2 disco-interacting protein 2 homolog B (Drosophila)	C1orf9	chromosome 1 open reading frame 9			BRWD1	bromodomain and WD repeat domain containing 1	C12orf4	chromosome 12 open reading frame 4	DNAJB9	DnaJ (Hsp40) homolog, subfamily B, member 9	BCL11B	B-cell CLL/lymphoma 11B (zinc finger protein)	CSDC2	cold shock domain containing C2, RNA binding	CHD9	chromodomain helicase DNA binding protein 9	COL4A1	collagen, type IV, alpha 1	KCND2	potassium voltage-gated channel, Shal-related subfamily, member 2	ATF7IP2	activating transcription factor 7 interacting protein 2	ARMC8	armadillo repeat containing 8	C2orf17	chromosome 2 open reading frame 17	FOXK2	forkhead box K2	BRPF1	bromodomain and PHD finger containing, 1	C19orf43	chromosome 19 open reading frame 43	ELAVL3	ELAV (embryonic lethal, abnormal vision, Drosophila)-like 3 (Hu antigen C)	ERG	v-ets erythroblastosis virus E26 oncogene homolog (avian)	CNIH	cornichon homolog (Drosophila)
	DLG3	discs, large homolog 3 (neuroendocrine-dlg, Drosophila)	C20orf20	chromosome 20 open reading frame 20			BTBD7	BTB (POZ) domain containing 7	C14orf147	chromosome 14 open reading frame 147	DNM3	dynamin 3	BCL2L2	BCL2-like 2	CTGF	connective tissue growth factor	CLOCK	clock homolog (mouse)	COPS7B	COP9 constitutive photomorphogenic homolog subunit 7B (Arabidopsis)	KCNIP2	Kv channel interacting protein 2	ATP1B4	ATPase, (Na+)/K+ transporting, beta 4 polypeptide	ARNTL	aryl hydrocarbon receptor nuclear translocator-like	C2orf29	chromosome 2 open reading frame 29	GAS2	growth arrest-specific 2	BTAF1	BTAF1 RNA polymerase II, B-TFIID transcription factor-associated, 170kDa (Mot1 homolog, S. cerevisiae)	C1orf9	chromosome 1 open reading frame 9	ELOVL6	ELOVL family member 6, elongation of long chain fatty acids (FEN1/Elo2, SUR4/Elo3-like, yeast)	ERLIN2	ER lipid raft associated 2	COLQ	collagen-like tail subunit (single strand of homotrimer) of asymmetric acetylcholinesterase
	DNMT3A	DNA (cytosine-5-)-methyltransferase 3 alpha	C6orf168	chromosome 6 open reading frame 168			BTG1	B-cell translocation gene 1, anti-proliferative	C14orf4	chromosome 14 open reading frame 4	DPYSL2	dihydropyrimidinase-like 2	BCL7A	B-cell CLL/lymphoma 7A	CUGBP2	CUG triplet repeat, RNA binding protein 2	CNOT7	CCR4-NOT transcription complex, subunit 7	CPEB2	cytoplasmic polyadenylation element binding protein 2	KLHL14	kelch-like 14 (Drosophila)	ATP2B2	ATPase, Ca++ transporting, plasma membrane 2	ARPP-19	cyclic AMP phosphoprotein, 19 kD	C3orf58	chromosome 3 open reading frame 58	GRM7	glutamate receptor, metabotropic 7	BTBD10	BTB (POZ) domain containing 10	C21orf25	chromosome 21 open reading frame 25	EPHA4	EPH receptor A4	EYA4	eyes absent homolog 4 (Drosophila)	CREB5	cAMP responsive element binding protein 5
	DTNA	dystrobrevin, alpha	C9orf77	chromosome 9 open reading frame 77			C10orf12	chromosome 10 open reading frame 12	C16orf45	chromosome 16 open reading frame 45	EHF	ets homologous factor	BIRC6	baculoviral IAP repeat-containing 6 (apollon)	DDR1	discoidin domain receptor family, member 1	CRIM1	cysteine rich transmembrane BMP regulator 1 (chordin-like)	CPSF6	cleavage and polyadenylation specific factor 6, 68kDa	LOC152485	hypothetical protein LOC152485	ATXN2	ataxin 2	ARRDC4	arrestin domain containing 4	C6orf85	chromosome 6 open reading frame 85	HCN4	hyperpolarization activated cyclic nucleotide-gated potassium channel 4	BTBD11	BTB (POZ) domain containing 11	C6orf85	chromosome 6 open reading frame 85	EPHA8	EPH receptor A8	FAM116A	family with sequence similarity 116, member A	CSDE1	cold shock domain containing E1, RNA-binding
	DTNB	dystrobrevin, beta	CABP1	calcium binding protein 1			C10orf137	chromosome 10 open reading frame 137	C18orf23	chromosome 18 open reading frame 23	EI24	etoposide induced 2.4 mRNA	BLMH	bleomycin hydrolase	DDX3X	DEAD (Asp-Glu-Ala-Asp) box polypeptide 3, X-linked	CRK	v-crk sarcoma virus CT10 oncogene homolog (avian)	CROP	cisplatin resistance-associated overexpressed protein	LPHN3	latrophilin 3	AXIN2	axin 2 (conductin, axil)	ATBF1	AT-binding transcription factor 1	C8orf34	chromosome 8 open reading frame 34	HIPK3	homeodomain interacting protein kinase 3	BTBD3	BTB (POZ) domain containing 3	C7orf43	chromosome 7 open reading frame 43	ESRRG	estrogen-related receptor gamma	FNIP1	folliculin interacting protein 1	CTDSPL2	CTD (carboxy-terminal domain, RNA polymerase II, polypeptide A) small phosphatase like 2
	DYRK1B	dual-specificity tyrosine-(Y)-phosphorylation regulated kinase 1B	CACNB2	calcium channel, voltage-dependent, beta 2 subunit			C10orf56	chromosome 10 open reading frame 56	C18orf34	chromosome 18 open reading frame 34	ELAVL2	ELAV (embryonic lethal, abnormal vision, Drosophila)-like 2 (Hu antigen B)	BMF	Bcl2 modifying factor	DDX3Y	DEAD (Asp-Glu-Ala-Asp) box polypeptide 3, Y-linked	CXXC6	CXXC finger 6	CUEDC2	CUE domain containing 2	MLL2	myeloid/lymphoid or mixed-lineage leukemia 2	B4GALT1	UDP-Gal:betaGlcNAc beta 1,4- galactosyltransferase, polypeptide 1	ATOH7	atonal homolog 7 (Drosophila)	CAMK2A	calcium/calmodulin-dependent protein kinase (CaM kinase) II alpha	HLF	hepatic leukemia factor	BZRAP1	benzodiazapine receptor (peripheral) associated protein 1	CADM2	cell adhesion molecule 2	FHL3	four and a half LIM domains 3	GAN	giant axonal neuropathy (gigaxonin)	CUGBP2	CUG triplet repeat, RNA binding protein 2
	EDG4	endothelial differentiation, lysophosphatidic acid G-protein-coupled receptor, 4	CAMK1D	calcium/calmodulin-dependent protein kinase ID			C12orf23	chromosome 12 open reading frame 23	C1orf108	chromosome 1 open reading frame 108	EPHB2	EPH receptor B2	BRWD1	bromodomain and WD repeat domain containing 1	DNAJB5	DnaJ (Hsp40) homolog, subfamily B, member 5	CYP26B1	cytochrome P450, family 26, subfamily B, polypeptide 1	DALRD3	DALR anticodon binding domain containing 3	NBEA	neurobeachin	BACE1	beta-site APP-cleaving enzyme 1	ATP11C	ATPase, Class VI, type 11C	CAMTA1	calmodulin binding transcription activator 1	HNRPUL2	heterogeneous nuclear ribonucleoprotein U-like 2	C10orf6	chromosome 10 open reading frame 6	CAMK2N1	calcium/calmodulin-dependent protein kinase II inhibitor 1	FIGN	fidgetin	GAS7	growth arrest-specific 7	DACH1	dachshund homolog 1 (Drosophila)
	EGLN1	egl nine homolog 1 (C. elegans)	CAMK2D	calcium/calmodulin-dependent protein kinase (CaM kinase) II delta			C12orf35	chromosome 12 open reading frame 35	C1orf122	chromosome 1 open reading frame 122	EVL	Enah/Vasp-like	BRWD3	bromodomain and WD repeat domain containing 3	EIF5B	eukaryotic translation initiation factor 5B	DAZAP2	DAZ associated protein 2	DDX5	DEAD (Asp-Glu-Ala-Asp) box polypeptide 5	NCAM1	neural cell adhesion molecule 1	BACE2	beta-site APP-cleaving enzyme 2	ATP2B1	ATPase, Ca++ transporting, plasma membrane 1	CAPN7	calpain 7	IHPK1	inositol hexaphosphate kinase 1	C15orf27	chromosome 15 open reading frame 27	CAMTA1	calmodulin binding transcription activator 1	FLJ36031	hypothetical protein FLJ36031	GATA6	GATA binding protein 6	DAG1	dystroglycan 1 (dystrophin-associated glycoprotein 1)
	ELMOD1	ELMO/CED-12 domain containing 1	CAPZB	capping protein (actin filament) muscle Z-line, beta			C20orf24	chromosome 20 open reading frame 24	C1orf34	chromosome 1 open reading frame 34	EYA1	eyes absent homolog 1 (Drosophila)	BTBD7	BTB (POZ) domain containing 7	EPB41L1	erythrocyte membrane protein band 4.1-like 1	DCBLD2	discoidin, CUB and LCCL domain containing 2	DDX52	DEAD (Asp-Glu-Ala-Asp) box polypeptide 52	NHLH2	nescient helix loop helix 2	BACH2	BTB and CNC homology 1, basic leucine zipper transcription factor 2	ATP6V1A	ATPase, H+ transporting, lysosomal 70kDa, V1 subunit A	CBLN4	cerebellin 4 precursor	JOSD1	Josephin domain containing 1	C16orf70	chromosome 16 open reading frame 70	CCND1	cyclin D1	FLJ45557	hypothetical protein LOC642938	GCNT4	glucosaminyl (N-acetyl) transferase 4, core 2 (beta-1,6-N-acetylglucosaminyltransferase)	DAZAP2	DAZ associated protein 2
	ENSA	endosulfine alpha	CASZ1	castor zinc finger 1			C22orf5	chromosome 22 open reading frame 5	C22orf9	chromosome 22 open reading frame 9	FAM46A	family with sequence similarity 46, member A	BTG2	BTG family, member 2	EPHA7	EPH receptor A7	DDX5	DEAD (Asp-Glu-Ala-Asp) box polypeptide 5	DGCR8	DiGeorge syndrome critical region gene 8	NLGN1	neuroligin 1	BAG5	BCL2-associated athanogene 5	ATRX	alpha thalassemia/mental retardation syndrome X-linked (RAD54 homolog, S. cerevisiae)	CBX3	chromobox homolog 3 (HP1 gamma homolog, Drosophila)	KIAA2013	KIAA2013	C18orf23	chromosome 18 open reading frame 23	CCND2	cyclin D2	FLT1	fms-related tyrosine kinase 1 (vascular endothelial growth factor/vascular permeability factor receptor)	GGA3	golgi associated, gamma adaptin ear containing, ARF binding protein 3	DCUN1D3	DCN1, defective in cullin neddylation 1, domain containing 3 (S. cerevisiae)
	ERBB3	v-erb-b2 erythroblastic leukemia viral oncogene homolog 3 (avian)	CBFB	core-binding factor, beta subunit			C6orf85	chromosome 6 open reading frame 85	C5orf30	chromosome 5 open reading frame 30	FAM76B	family with sequence similarity 76, member B	C11orf30	chromosome 11 open reading frame 30	ERBB4	v-erb-a erythroblastic leukemia viral oncogene homolog 4 (avian)	DEDD	death effector domain containing	DLG2	discs, large homolog 2, chapsyn-110 (Drosophila)	NLK	nemo-like kinase	BAI1	brain-specific angiogenesis inhibitor 1	ATXN10	ataxin 10	CCDC85A	coiled-coil domain containing 85A	KLHL28	kelch-like 28 (Drosophila)	C18orf25	chromosome 18 open reading frame 25	CCNJ	cyclin J	FNBP1L	formin binding protein 1-like	HAND1	heart and neural crest derivatives expressed 1	DEDD	death effector domain containing
	ERBB4	v-erb-a erythroblastic leukemia viral oncogene homolog 4 (avian)	CCDC25	coiled-coil domain containing 25			C7orf42	chromosome 7 open reading frame 42	C7orf42	chromosome 7 open reading frame 42	FBXO10	F-box protein 10	C11orf57	chromosome 11 open reading frame 57	ETS1	v-ets erythroblastosis virus E26 oncogene homolog 1 (avian)	DERL2	Der1-like domain family, member 2	DMXL1	Dmx-like 1	NUP153	nucleoporin 153kDa	BAZ2A	bromodomain adjacent to zinc finger domain, 2A	AXUD1	AXIN1 up-regulated 1	CCNG2	cyclin G2	KLHL3	kelch-like 3 (Drosophila)	C1GALT1	core 1 synthase, glycoprotein-N-acetylgalactosamine 3-beta-galactosyltransferase, 1	CDC2L6	cell division cycle 2-like 6 (CDK8-like)	FXR2	fragile X mental retardation, autosomal homolog 2	HLF	hepatic leukemia factor	DNAJA2	DnaJ (Hsp40) homolog, subfamily A, member 2
	ESRRG	estrogen-related receptor gamma	CCDC4	coiled-coil domain containing 4			C9orf40	chromosome 9 open reading frame 40	C8ORFK32	C8orfK32 protein	FBXO34	F-box protein 34	C11orf59	chromosome 11 open reading frame 59	EXOC8	exocyst complex component 8	DKFZP564J0863	DKFZP564J0863 protein	DMXL2	Dmx-like 2	OSBP	oxysterol binding protein	BCL2	B-cell CLL/lymphoma 2	B4GALT3	UDP-Gal:betaGlcNAc beta 1,4- galactosyltransferase, polypeptide 3	CCNT2	cyclin T2	LEF1	lymphoid enhancer-binding factor 1	C1orf144	chromosome 1 open reading frame 144	CDCA7	cell division cycle associated 7	GABRB2	gamma-aminobutyric acid (GABA) A receptor, beta 2	HMGA1	high mobility group AT-hook 1	DNAJB14	DnaJ (Hsp40) homolog, subfamily B, member 14
	ETV6	ets variant gene 6 (TEL oncogene)	CCDC43	coiled-coil domain containing 43			CACNA1C	calcium channel, voltage-dependent, L type, alpha 1C subunit	CAB39	calcium binding protein 39	FEM1C	fem-1 homolog c (C. elegans)	C14orf138	chromosome 14 open reading frame 138	EXTL3	exostoses (multiple)-like 3	DMTF1	cyclin D binding myb-like transcription factor 1	DNM3	dynamin 3	OTUB1	OTU domain, ubiquitin aldehyde binding 1	BCL2L2	BCL2-like 2	BAG2	BCL2-associated athanogene 2	CD47	CD47 molecule	LSM14A	LSM14A, SCD6 homolog A (S. cerevisiae)	C5orf30	chromosome 5 open reading frame 30	CDK2	cyclin-dependent kinase 2	GALNT1	UDP-N-acetyl-alpha-D-galactosamine:polypeptide N-acetylgalactosaminyltransferase 1 (GalNAc-T1)	HMGA2	high mobility group AT-hook 2	DNMT3A	DNA (cytosine-5-)-methyltransferase 3 alpha
	FAM117A	family with sequence similarity 117, member A	CCND2	cyclin D2			CACNB2	calcium channel, voltage-dependent, beta 2 subunit	CALM1	calmodulin 1 (phosphorylase kinase, delta)	FIZ1	FLT3-interacting zinc finger 1	C14orf43	chromosome 14 open reading frame 43	FAM116A	family with sequence similarity 116, member A	DNAJB9	DnaJ (Hsp40) homolog, subfamily B, member 9	DOK4	docking protein 4	PAFAH1B1	platelet-activating factor acetylhydrolase, isoform Ib, alpha subunit 45kDa	BCL9	B-cell CLL/lymphoma 9	BAHD1	bromo adjacent homology domain containing 1	CD69	CD69 molecule	MAP2K4	mitogen-activated protein kinase kinase 4	C5orf5	chromosome 5 open reading frame 5	CFL2	cofilin 2 (muscle)	GATA6	GATA binding protein 6	HOOK1	hook homolog 1 (Drosophila)	DOCK4	dedicator of cytokinesis 4
	FGF1	fibroblast growth factor 1 (acidic)	CCNJ	cyclin J			CAMK2A	calcium/calmodulin-dependent protein kinase (CaM kinase) II alpha	CAMSAP1L1	calmodulin regulated spectrin-associated protein 1-like 1	FOXD2	forkhead box D2	C14orf83	chromosome 14 open reading frame 83	FANCA	Fanconi anemia, complementation group A	DPYSL2	dihydropyrimidinase-like 2	DSC1	desmocollin 1	PALM2-AKAP2	PALM2-AKAP2 protein	BCL9L	B-cell CLL/lymphoma 9-like	BCDIN3	bin3, bicoid-interacting 3, homolog (Drosophila)	CDC37L1	cell division cycle 37 homolog (S. cerevisiae)-like 1	MAP3K11	mitogen-activated protein kinase kinase kinase 11	C6orf136	chromosome 6 open reading frame 136	CLCN4	chloride channel 4	GOLGA3	golgi autoantigen, golgin subfamily a, 3	HOXA1	homeobox A1	DPYSL3	dihydropyrimidinase-like 3
	FLJ32312	hypothetical protein FLJ32312	CCNL1	cyclin L1			CAMSAP1	calmodulin regulated spectrin-associated protein 1	CAPN3	calpain 3	FOXJ3	forkhead box J3	C15orf27	chromosome 15 open reading frame 27	FLJ10154	arginine and glutamate rich 1	DPYSL5	dihydropyrimidinase-like 5	E2F1	E2F transcription factor 1	PCDH19	protocadherin 19	BCR	breakpoint cluster region	BCL3	B-cell CLL/lymphoma 3	CDK5	cyclin-dependent kinase 5	MAT2A	methionine adenosyltransferase II, alpha	C6orf62	chromosome 6 open reading frame 62	CNOT6	CCR4-NOT transcription complex, subunit 6	GPR3	G protein-coupled receptor 3	HOXA5	homeobox A5	DUSP9	dual specificity phosphatase 9
	FLJ45557	hypothetical protein LOC642938	CD24	CD24 molecule			CAPZA1	capping protein (actin filament) muscle Z-line, alpha 1	CAV1	caveolin 1, caveolae protein, 22kDa	FRMD6	FERM domain containing 6	C16orf72	chromosome 16 open reading frame 72	FLJ20273	RNA-binding protein	DUSP2	dual specificity phosphatase 2	E2F5	E2F transcription factor 5	PPM1E	protein phosphatase 1E (PP2C domain containing)	BDNF	brain-derived neurotrophic factor	BCOR	BCL6 co-repressor	CDON	Cdon homolog (mouse)	MBNL2	muscleblind-like 2 (Drosophila)	CAMK2A	calcium/calmodulin-dependent protein kinase (CaM kinase) II alpha	COL23A1	collagen, type XXIII, alpha 1	GRIN3A	glutamate receptor, ionotropic, N-methyl-D-aspartate 3A	HOXA9	homeobox A9	DYNC1LI2	dynein, cytoplasmic 1, light intermediate chain 2
	FNDC3B	fibronectin type III domain containing 3B	CD47	CD47 molecule			CAPZB	capping protein (actin filament) muscle Z-line, beta	CBFB	core-binding factor, beta subunit	FRS3	fibroblast growth factor receptor substrate 3	C1orf21	chromosome 1 open reading frame 21	FLRT3	fibronectin leucine rich transmembrane protein 3	DUSP8	dual specificity phosphatase 8	EIF4E	eukaryotic translation initiation factor 4E	PSME4	proteasome (prosome, macropain) activator subunit 4	BFAR	bifunctional apoptosis regulator	BCORL1	BCL6 co-repressor-like 1	CELSR1	cadherin, EGF LAG seven-pass G-type receptor 1 (flamingo homolog, Drosophila)	MGEA5	meningioma expressed antigen 5 (hyaluronidase)	CAND1	cullin-associated and neddylation-dissociated 1	CORO2B	coronin, actin binding protein, 2B	GRM3	glutamate receptor, metabotropic 3	HOXB6	homeobox B6	DYNLL2	dynein, light chain, LC8-type 2
	GABARAPL1	GABA(A) receptor-associated protein like 1	CDC37L1	cell division cycle 37 homolog (S. cerevisiae)-like 1			CARM1	coactivator-associated arginine methyltransferase 1	CCDC131	coiled-coil domain containing 131	FYN	FYN oncogene related to SRC, FGR, YES	C4orf32	chromosome 5 open reading frame 24	FUBP1	far upstream element (FUSE) binding protein 1	DYRK1A	dual-specificity tyrosine-(Y)-phosphorylation regulated kinase 1A	ELF1	E74-like factor 1 (ets domain transcription factor)	PTPN9	protein tyrosine phosphatase, non-receptor type 9	BHLHB3	basic helix-loop-helix domain containing, class B, 3	BMI1	BMI1 polycomb ring finger oncogene	CHD9	chromodomain helicase DNA binding protein 9	MLL	myeloid/lymphoid or mixed-lineage leukemia (trithorax homolog, Drosophila)	CANX	calnexin	CPEB2	cytoplasmic polyadenylation element binding protein 2	GTF2H1	general transcription factor IIH, polypeptide 1, 62kDa	HOXB7	homeobox B7	EIF4A2	eukaryotic translation initiation factor 4A, isoform 2
	GALNT7	UDP-N-acetyl-alpha-D-galactosamine:polypeptide N-acetylgalactosaminyltransferase 7 (GalNAc-T7)	CDK6	cyclin-dependent kinase 6			CASZ1	castor zinc finger 1	CCNC	cyclin C	GABRE	gamma-aminobutyric acid (GABA) A receptor, epsilon	C5orf13	chromosome 5 open reading frame 13	FXR1	fragile X mental retardation, autosomal homolog 1	E2F1	E2F transcription factor 1	EPB41	erythrocyte membrane protein band 4.1 (elliptocytosis 1, RH-linked)	PYY2	peptide YY, 2 (seminalplasmin)	BMPR1A	bone morphogenetic protein receptor, type IA	BMPR1A	bone morphogenetic protein receptor, type IA	CHSY-2	chondroitin synthase-2	MLL3	myeloid/lymphoid or mixed-lineage leukemia 3	CCDC71	coiled-coil domain containing 71	CREB5	cAMP responsive element binding protein 5	H3F3B	H3 histone, family 3B (H3.3B)	HOXC8	homeobox C8	EP300	E1A binding protein p300
	GCS1	glucosidase I	CDR2L	cerebellar degeneration-related protein 2-like			CBFB	core-binding factor, beta subunit	CCNG1	cyclin G1	GRB2	growth factor receptor-bound protein 2	C5orf15	chromosome 5 open reading frame 15	FZD4	frizzled homolog 4 (Drosophila)	E2F3	E2F transcription factor 3	ERBB3	v-erb-b2 erythroblastic leukemia viral oncogene homolog 3 (avian)	RAB28	RAB28, member RAS oncogene family	BMX	BMX non-receptor tyrosine kinase	BMPR2	bone morphogenetic protein receptor, type II	CIC	capicua homolog (Drosophila)	MYST3	MYST histone acetyltransferase (monocytic leukemia) 3	CCDC85A	coiled-coil domain containing 85A	CREBL1	cAMP responsive element binding protein-like 1	HAS3	hyaluronan synthase 3	IGF2BP1	insulin-like growth factor 2 mRNA binding protein 1	ETNK1	ethanolamine kinase 1
	GFPT2	glutamine-fructose-6-phosphate transaminase 2	CFL2	cofilin 2 (muscle)			CCDC28A	coiled-coil domain containing 28A	CDH10	cadherin 10, type 2 (T2-cadherin)	HIP2	huntingtin interacting protein 2	C5orf24	chromosome 5 open reading frame 24	FZD6	frizzled homolog 6 (Drosophila)	EDG1	endothelial differentiation, sphingolipid G-protein-coupled receptor, 1	ERBB4	v-erb-a erythroblastic leukemia viral oncogene homolog 4 (avian)	RAD54B	RAD54 homolog B (S. cerevisiae)	BTG2	BTG family, member 2	BNIP3L	BCL2/adenovirus E1B 19kDa interacting protein 3-like	CIT	citron (rho-interacting, serine/threonine kinase 21)	MYT1L	myelin transcription factor 1-like	CCKBR	cholecystokinin B receptor	CRIM1	cysteine rich transmembrane BMP regulator 1 (chordin-like)	HCN1	hyperpolarization activated cyclic nucleotide-gated potassium channel 1	IGF2BP3	insulin-like growth factor 2 mRNA binding protein 3	FAM76B	family with sequence similarity 76, member B
	GLI3	GLI-Kruppel family member GLI3 (Greig cephalopolysyndactyly syndrome)	CHKB	choline kinase beta			CCDC6	coiled-coil domain containing 6	CEP170	centrosomal protein 170kDa	HOXB5	homeobox B5	C5orf5	chromosome 5 open reading frame 5	GANAB	glucosidase, alpha; neutral AB	EGLN3	egl nine homolog 3 (C. elegans)	EREG	epiregulin	RALGPS1	Ral GEF with PH domain and SH3 binding motif 1	BTRC	beta-transducin repeat containing	BRSK1	BR serine/threonine kinase 1	CLCN3	chloride channel 3	NEK1	NIMA (never in mitosis gene a)-related kinase 1	CDC14A	cell division cycle 14 homolog A (S. cerevisiae)	CRK	v-crk sarcoma virus CT10 oncogene homolog (avian)	HIVEP2	human immunodeficiency virus type I enhancer binding protein 2	ING5	inhibitor of growth family, member 5	FAM91A1	family with sequence similarity 91, member A1
	GNS	glucosamine (N-acetyl)-6-sulfatase (Sanfilippo disease IIID)	CITED2	Cbp/p300-interacting transactivator, with Glu/Asp-rich carboxy-terminal domain, 2			CCND2	cyclin D2	CHD2	chromodomain helicase DNA binding protein 2	HOXB8	homeobox B8	C8orf13	chromosome 8 open reading frame 13	GARNL1	GTPase activating Rap/RanGAP domain-like 1	EGR2	early growth response 2 (Krox-20 homolog, Drosophila)	ERRFI1	ERBB receptor feedback inhibitor 1	RNF26	ring finger protein 26	C10orf46	chromosome 10 open reading frame 46	BTG1	B-cell translocation gene 1, anti-proliferative	CLCN5	chloride channel 5 (nephrolithiasis 2, X-linked, Dent disease)	NEO1	neogenin homolog 1 (chicken)	CDC25B	cell division cycle 25 homolog B (S. pombe)	CRTC2	CREB regulated transcription coactivator 2	HNRPK	heterogeneous nuclear ribonucleoprotein K	JARID1A	jumonji, AT rich interactive domain 1A	FEM1C	fem-1 homolog c (C. elegans)
	HABP2	hyaluronan binding protein 2	CLCA3	chloride channel, calcium activated, family member 3			CCNE1	cyclin E1	CITED2	Cbp/p300-interacting transactivator, with Glu/Asp-rich carboxy-terminal domain, 2	HSDL1	hydroxysteroid dehydrogenase like 1	C9orf165	chromosome 9 open reading frame 165	GCNT2	glucosaminyl (N-acetyl) transferase 2, I-branching enzyme (I blood group)	EIF2C1	eukaryotic translation initiation factor 2C, 1	ESM1	endothelial cell-specific molecule 1	SAR1A	SAR1 gene homolog A (S. cerevisiae)	C11orf68	chromosome 11 open reading frame 68	BTG2	BTG family, member 2	CMIP	c-Maf-inducing protein	NFIB	nuclear factor I/B	CDC2L5	cell division cycle 2-like 5 (cholinesterase-related cell division controller)	CUGBP2	CUG triplet repeat, RNA binding protein 2	HOXA1	homeobox A1	JAZF1	JAZF zinc finger 1	FKBP2	FK506 binding protein 2, 13kDa
	HIPK1	homeodomain interacting protein kinase 1	CLINT1	clathrin interactor 1			CCNE2	cyclin E2	CLASP2	cytoplasmic linker associated protein 2	HUNK	hormonally upregulated Neu-associated kinase	C9orf72	chromosome 9 open reading frame 72	GRB10	growth factor receptor-bound protein 10	EIF5A2	eukaryotic translation initiation factor 5A2	ESRRG	estrogen-related receptor gamma	SCAMP1	secretory carrier membrane protein 1	C12orf30	chromosome 12 open reading frame 30	C10orf114	chromosome 10 open reading frame 114	COL4A3	collagen, type IV, alpha 3 (Goodpasture antigen)	NIT1	nitrilase 1	CDC2L6	cell division cycle 2-like 6 (CDK8-like)	CXCR4	chemokine (C-X-C motif) receptor 4	HOXA3	homeobox A3	KIAA1434	hypothetical protein KIAA1434	FLJ10357	hypothetical protein FLJ10357
	HOXA5	homeobox A5	CLIP1	CAP-GLY domain containing linker protein 1			CCNJ	cyclin J	CNTFR	ciliary neurotrophic factor receptor	IER5	immediate early response 5	CALCR	calcitonin receptor	GSK3B	glycogen synthase kinase 3 beta	ELK3	ELK3, ETS-domain protein (SRF accessory protein 2)	ETF1	eukaryotic translation termination factor 1	SELI	selenoprotein I	C12orf64	chromosome 12 open reading frame 64	C10orf137	chromosome 10 open reading frame 137	CPEB2	cytoplasmic polyadenylation element binding protein 2	NKRF	NF-kappaB repressing factor	CDC42BPB	CDC42 binding protein kinase beta (DMPK-like)	CXXC6	CXXC finger 6	HOXB3	homeobox B3	LARP4	La ribonucleoprotein domain family, member 4	FLJ31818	hypothetical protein FLJ31818
	HOXA7	homeobox A7	CMYA1	cardiomyopathy associated 1			CCNJL	cyclin J-like	COL17A1	collagen, type XVII, alpha 1	IL10	interleukin 10	CALM3	calmodulin 3 (phosphorylase kinase, delta)	HECTD2	HECT domain containing 2	EPAS1	endothelial PAS domain protein 1	ETNK1	ethanolamine kinase 1	SLC32A1	solute carrier family 32 (GABA vesicular transporter), member 1	C14orf129	chromosome 14 open reading frame 129	C10orf56	chromosome 10 open reading frame 56	CPEB3	cytoplasmic polyadenylation element binding protein 3	NTNG1	netrin G1	CDK5R1	cyclin-dependent kinase 5, regulatory subunit 1 (p35)	CYP26B1	cytochrome P450, family 26, subfamily B, polypeptide 1	HOXD10	homeobox D10	LCOR	ligand dependent nuclear receptor corepressor	FLJ45803	FLJ45803 protein
	HSPB7	heat shock 27kDa protein family, member 7	CNOT6L	CCR4-NOT transcription complex, subunit 6-like			CD200	CD200 molecule	COPS7B	COP9 constitutive photomorphogenic homolog subunit 7B (Arabidopsis)	JPH1	junctophilin 1	CALU	calumenin	HIC2	hypermethylated in cancer 2	EPHA4	EPH receptor A4	FAM104A	family with sequence similarity 104, member A	SMEK2	SMEK homolog 2, suppressor of mek1 (Dictyostelium)	C14orf32	chromosome 14 open reading frame 32	C11orf57	chromosome 11 open reading frame 57	CPEB4	cytoplasmic polyadenylation element binding protein 4	PARP8	poly (ADP-ribose) polymerase family, member 8	CDKN1B	cyclin-dependent kinase inhibitor 1B (p27, Kip1)	DAZAP2	DAZ associated protein 2	HS6ST2	heparan sulfate 6-O-sulfotransferase 2	LCORL	ligand dependent nuclear receptor corepressor-like	FMR1	fragile X mental retardation 1
	HTR2C	5-hydroxytryptamine (serotonin) receptor 2C	CPEB1	cytoplasmic polyadenylation element binding protein 1			CDC2L5	cell division cycle 2-like 5 (cholinesterase-related cell division controller)	CPEB4	cytoplasmic polyadenylation element binding protein 4	KIAA0240	KIAA0240	CAMK1D	calcium/calmodulin-dependent protein kinase ID	HIF1A	hypoxia-inducible factor 1, alpha subunit (basic helix-loop-helix transcription factor)	EPHA5	EPH receptor A5	FAM84B	family with sequence similarity 84, member B	SMG1	PI-3-kinase-related kinase SMG-1	C14orf4	chromosome 14 open reading frame 4	C12orf34	chromosome 12 open reading frame 34	CPSF6	cleavage and polyadenylation specific factor 6, 68kDa	PCDH10	protocadherin 10	CEP350	centrosomal protein 350kDa	DCUN1D1	DCN1, defective in cullin neddylation 1, domain containing 1 (S. cerevisiae)	ID4	inhibitor of DNA binding 4, dominant negative helix-loop-helix protein	LIN28	lin-28 homolog (C. elegans)	FOXA1	forkhead box A1
	IGF1R	insulin-like growth factor 1 receptor	CPEB4	cytoplasmic polyadenylation element binding protein 4			CDH2	cadherin 2, type 1, N-cadherin (neuronal)	CREB1	cAMP responsive element binding protein 1	KIAA2018	KIAA2018	CAMK2G	calcium/calmodulin-dependent protein kinase (CaM kinase) II gamma	HIPK2	homeodomain interacting protein kinase 2	EPHA7	EPH receptor A7	FBXO22	F-box protein 22	SMYD5	SMYD family member 5	C16orf72	chromosome 16 open reading frame 72	C15orf27	chromosome 15 open reading frame 27	CRK	v-crk sarcoma virus CT10 oncogene homolog (avian)	PCDHA1	protocadherin alpha 1	CFL2	cofilin 2 (muscle)	DDHD1	DDHD domain containing 1	IL1RAPL1	interleukin 1 receptor accessory protein-like 1	LIN28B	lin-28 homolog B (C. elegans)	FOXO3A	forkhead box O3A
	IGFBP5	insulin-like growth factor binding protein 5	CSMD3	CUB and Sushi multiple domains 3			CDH4	cadherin 4, type 1, R-cadherin (retinal)	CREBZF	CREB/ATF bZIP transcription factor	KLF12	Kruppel-like factor 12	CAMKK2	calcium/calmodulin-dependent protein kinase kinase 2, beta	HLF	hepatic leukemia factor	EREG	epiregulin	FLJ10154	arginine and glutamate rich 1	SPPL3	signal peptide peptidase 3	C17orf59	chromosome 17 open reading frame 59	C16orf28	chromosome 16 open reading frame 28	CRSP2	cofactor required for Sp1 transcriptional activation, subunit 2, 150kDa	PCDHA10	protocadherin alpha 10	CGGBP1	CGG triplet repeat binding protein 1	DERL2	Der1-like domain family, member 2	ITGB8	integrin, beta 8	LOC144097	hypothetical protein BC007540	FUBP1	far upstream element (FUSE) binding protein 1
	IL13RA1	interleukin 13 receptor, alpha 1	CSTF3	cleavage stimulation factor, 3' pre-RNA, subunit 3, 77kDa			CDK2AP1	CDK2-associated protein 1	CRSP2	cofactor required for Sp1 transcriptional activation, subunit 2, 150kDa	KRAS	v-Ki-ras2 Kirsten rat sarcoma viral oncogene homolog	CAMTA1	calmodulin binding transcription activator 1	HMCN1	hemicentin 1	ETV1	ets variant gene 1	FLJ20273	RNA-binding protein	SPTLC3	serine palmitoyltransferase, long chain base subunit 3	C1orf21	chromosome 1 open reading frame 21	C16orf5	chromosome 16 open reading frame 5	CSMD3	CUB and Sushi multiple domains 3	PCDHA12	protocadherin alpha 12	CHD7	chromodomain helicase DNA binding protein 7	DHX40	DEAH (Asp-Glu-Ala-His) box polypeptide 40	ITSN1	intersectin 1 (SH3 domain protein)	LOC90379	hypothetical protein BC002926	FUBP3	far upstream element (FUSE) binding protein 3
	ITGA6	integrin, alpha 6	CTGF	connective tissue growth factor			CDK6	cyclin-dependent kinase 6	CSN2	casein beta	LIFR	leukemia inhibitory factor receptor alpha	CANX	calnexin	HSPA12A	heat shock 70kDa protein 12A	F3	coagulation factor III (thromboplastin, tissue factor)	FRK	fyn-related kinase	SSH2	slingshot homolog 2 (Drosophila)	C1orf9	chromosome 1 open reading frame 9	C17orf63	chromosome 17 open reading frame 63	CUL2	cullin 2	PCDHA13	protocadherin alpha 13	CHD9	chromodomain helicase DNA binding protein 9	DIAPH2	diaphanous homolog 2 (Drosophila)	KCNA1	potassium voltage-gated channel, shaker-related subfamily, member 1 (episodic ataxia with myokymia)	LRP1B	low density lipoprotein-related protein 1B (deleted in tumors)	FUSIP1	FUS interacting protein (serine/arginine-rich) 1
	ITGB8	integrin, beta 8	CTNNBIP1	catenin, beta interacting protein 1			CEBPG	CCAAT/enhancer binding protein (C/EBP), gamma	CSNK1A1	casein kinase 1, alpha 1	LPHN2	latrophilin 2	CAV2	caveolin 2	HSPA5	heat shock 70kDa protein 5 (glucose-regulated protein, 78kDa)	FAM46C	family with sequence similarity 46, member C	FUSIP1	FUS interacting protein (serine/arginine-rich) 1	STC1	stanniocalcin 1	C1QL3	complement component 1, q subcomponent-like 3	C17orf85	chromosome 17 open reading frame 85	CUL4A	cullin 4A	PCDHA2	protocadherin alpha 2	CIT	citron (rho-interacting, serine/threonine kinase 21)	DKK1	dickkopf homolog 1 (Xenopus laevis)	KCTD16	potassium channel tetramerisation domain containing 16	LRP4	low density lipoprotein receptor-related protein 4	FXR1	fragile X mental retardation, autosomal homolog 1
	ITM2B	integral membrane protein 2B	CUGBP2	CUG triplet repeat, RNA binding protein 2			CELSR1	cadherin, EGF LAG seven-pass G-type receptor 1 (flamingo homolog, Drosophila)	CSNK1A1L	casein kinase 1, alpha 1-like	LRRC14	leucine rich repeat containing 14	CBX1	chromobox homolog 1 (HP1 beta homolog Drosophila )	IKBKB	inhibitor of kappa light polypeptide gene enhancer in B-cells, kinase beta	FASTK	Fas-activated serine/threonine kinase	FXYD2	FXYD domain containing ion transport regulator 2	STK3	serine/threonine kinase 3 (STE20 homolog, yeast)	C20orf23	chromosome 20 open reading frame 23	C1GALT1	core 1 synthase, glycoprotein-N-acetylgalactosamine 3-beta-galactosyltransferase, 1	DCHS1	dachsous 1 (Drosophila)	PCDHA3	protocadherin alpha 3	CLOCK	clock homolog (mouse)	DMTF1	cyclin D binding myb-like transcription factor 1	KIAA1434	hypothetical protein KIAA1434	LRRC17	leucine rich repeat containing 17	GMFB	glia maturation factor, beta
	ITPR1	inositol 1,4,5-triphosphate receptor, type 1	DACH1	dachshund homolog 1 (Drosophila)			CEP350	centrosomal protein 350kDa	CSPG2	versican	MAGI2	membrane associated guanylate kinase, WW and PDZ domain containing 2	CBX6	chromobox homolog 6	JUNB	jun B proto-oncogene	FAT2	FAT tumor suppressor homolog 2 (Drosophila)	GDF6	growth differentiation factor 6	SYNGAP1	synaptic Ras GTPase activating protein 1 homolog (rat)	C20orf39	chromosome 20 open reading frame 39	C1orf108	chromosome 1 open reading frame 108	DCUN1D4	DCN1, defective in cullin neddylation 1, domain containing 4 (S. cerevisiae)	PCDHA4	protocadherin alpha 4	CNOT6	CCR4-NOT transcription complex, subunit 6	DNAJA2	DnaJ (Hsp40) homolog, subfamily A, member 2	KL	klotho	LRRTM3	leucine rich repeat transmembrane neuronal 3	GNB1	guanine nucleotide binding protein (G protein), beta polypeptide 1
	KCNH8	potassium voltage-gated channel, subfamily H (eag-related), member 8	DAG1	dystroglycan 1 (dystrophin-associated glycoprotein 1)			CHAC1	ChaC, cation transport regulator homolog 1 (E. coli)	CTDSPL2	CTD (carboxy-terminal domain, RNA polymerase II, polypeptide A) small phosphatase like 2	MAP3K12	mitogen-activated protein kinase kinase kinase 12	CCDC117	coiled-coil domain containing 117	KIAA0355	KIAA0355	FBXL11	F-box and leucine-rich repeat protein 11	GLIS3	GLIS family zinc finger 3	SYNGR1	synaptogyrin 1	C2orf17	chromosome 2 open reading frame 17	C1orf144	chromosome 1 open reading frame 144	DIAPH3	diaphanous homolog 3 (Drosophila)	PCDHA5	protocadherin alpha 5	CNTN4	contactin 4	DPP8	dipeptidyl-peptidase 8	KLC2	kinesin light chain 2	MAP4K3	mitogen-activated protein kinase kinase kinase kinase 3	GTDC1	glycosyltransferase-like domain containing 1
	KIAA1012	KIAA1012	DCUN1D3	DCN1, defective in cullin neddylation 1, domain containing 3 (S. cerevisiae)			CHD6	chromodomain helicase DNA binding protein 6	CUL1	cullin 1	MAP3K7IP2	mitogen-activated protein kinase kinase kinase 7 interacting protein 2	CCNL2	cyclin L2	KIAA2018	KIAA2018	FBXL5	F-box and leucine-rich repeat protein 5	GOLPH3	golgi phosphoprotein 3 (coat-protein)	TAL1	T-cell acute lymphocytic leukemia 1	C3orf23	chromosome 3 open reading frame 23	C1orf21	chromosome 1 open reading frame 21	DIO2	deiodinase, iodothyronine, type II	PCDHA6	protocadherin alpha 6	COL2A1	collagen, type II, alpha 1 (primary osteoarthritis, spondyloepiphyseal dysplasia, congenital)	DPYSL5	dihydropyrimidinase-like 5	KLF11	Kruppel-like factor 11	MECP2	methyl CpG binding protein 2 (Rett syndrome)	H2AFZ	H2A histone family, member Z
	KIF3B	kinesin family member 3B	DDEF2	development and differentiation enhancing factor 2			CHFR	checkpoint with forkhead and ring finger domains	DAZ2	deleted in azoospermia 2	MAP4K5	mitogen-activated protein kinase kinase kinase kinase 5	CCNT2	cyclin T2	KL	klotho	FBXO21	F-box protein 21	GPC2	glypican 2	TMSB4X	thymosin, beta 4, X-linked	C8orf58	chromosome 8 open reading frame 58	C1orf34	chromosome 1 open reading frame 34	DLG2	discs, large homolog 2, chapsyn-110 (Drosophila)	PCDHA7	protocadherin alpha 7	CPD	carboxypeptidase D	DRD1	dopamine receptor D1	KLF13	Kruppel-like factor 13	MGAT4A	mannosyl (alpha-1,3-)-glycoprotein beta-1,4-N-acetylglucosaminyltransferase, isozyme A	H3F3B	H3 histone, family 3B (H3.3B)
	KLC2	kinesin light chain 2	DLX6	distal-less homeobox 6			CHORDC1	cysteine and histidine-rich domain (CHORD)-containing 1	DAZ4	deleted in azoospermia 4	MAPK7	mitogen-activated protein kinase 7	CD276	CD276 molecule	KLF12	Kruppel-like factor 12	FBXW11	F-box and WD repeat domain containing 11	GPM6A	glycoprotein M6A	TMSB4Y	thymosin, beta 4, Y-linked	C9orf150	chromosome 9 open reading frame 150	C1orf52	chromosome 1 open reading frame 52	DNAJC7	DnaJ (Hsp40) homolog, subfamily C, member 7	PCDHA8	protocadherin alpha 8	CPEB4	cytoplasmic polyadenylation element binding protein 4	DUSP2	dual specificity phosphatase 2	KLF4	Kruppel-like factor 4 (gut)	MGC61598	similar to ankyrin-repeat protein Nrarp	HAO1	hydroxyacid oxidase (glycolate oxidase) 1
	KRAS	v-Ki-ras2 Kirsten rat sarcoma viral oncogene homolog	DNAJB11	DnaJ (Hsp40) homolog, subfamily B, member 11			CHST2	carbohydrate (N-acetylglucosamine-6-O) sulfotransferase 2	DCUN1D3	DCN1, defective in cullin neddylation 1, domain containing 3 (S. cerevisiae)	MBD6	methyl-CpG binding domain protein 6	CDC42	cell division cycle 42 (GTP binding protein, 25kDa)	KLHL3	kelch-like 3 (Drosophila)	FEM1C	fem-1 homolog c (C. elegans)	GTF3C2	general transcription factor IIIC, polypeptide 2, beta 110kDa	TMSL3	thymosin-like 3	C9orf5	chromosome 9 open reading frame 5	C1orf9	chromosome 1 open reading frame 9	DUSP2	dual specificity phosphatase 2	PCDHAC1	protocadherin alpha subfamily C, 1	CREB3L2	cAMP responsive element binding protein 3-like 2	DYRK2	dual-specificity tyrosine-(Y)-phosphorylation regulated kinase 2	LHFPL4	lipoma HMGIC fusion partner-like 4	NHS	Nance-Horan syndrome (congenital cataracts and dental anomalies)	HBEGF	heparin-binding EGF-like growth factor
	LARP4	La ribonucleoprotein domain family, member 4	DPYSL2	dihydropyrimidinase-like 2			CHSY1	carbohydrate (chondroitin) synthase 1	DCX	doublecortex; lissencephaly, X-linked (doublecortin)	MIER3	mesoderm induction early response 1, family member 3	CDCA4	cell division cycle associated 4	KPNA4	karyopherin alpha 4 (importin alpha 3)	FGD5	FYVE, RhoGEF and PH domain containing 5	H1F0	H1 histone family, member 0	TNPO3	transportin 3	CAB39	calcium binding protein 39	C5orf13	chromosome 5 open reading frame 13	E2F7	E2F transcription factor 7	PCDHAC2	protocadherin alpha subfamily C, 2	CS	citrate synthase	E2F5	E2F transcription factor 5, p130-binding	LOC440093	similar to H3 histone, family 3B	NME4	non-metastatic cells 4, protein expressed in	HIC2	hypermethylated in cancer 2
	LASP1	LIM and SH3 protein 1	DSEL	dermatan sulfate epimerase-like			CLASP2	cytoplasmic linker associated protein 2	DDEF1	development and differentiation enhancing factor 1	MITF	microphthalmia-associated transcription factor	CDK6	cyclin-dependent kinase 6	LAMC1	laminin, gamma 1 (formerly LAMB2)	FJX1	four jointed box 1 (Drosophila)	HERC3	hect domain and RLD 3	UBE2R2	ubiquitin-conjugating enzyme E2R 2	CACNB1	calcium channel, voltage-dependent, beta 1 subunit	C6orf166	chromosome 6 open reading frame 166	EGLN3	egl nine homolog 3 (C. elegans)	PERQ1	PERQ amino acid rich, with GYF domain 1	CSF1	colony stimulating factor 1 (macrophage)	E2F7	E2F transcription factor 7	LPHN1	latrophilin 1	NOPE	likely ortholog of mouse neighbor of Punc E11	HMG2L1	high-mobility group protein 2-like 1
	LIFR	leukemia inhibitory factor receptor alpha	DUSP6	dual specificity phosphatase 6			CLDND1	claudin domain containing 1	DGCR2	DiGeorge syndrome critical region gene 2	MPPED2	metallophosphoesterase domain containing 2	CENPB	centromere protein B, 80kDa	LARGE	like-glycosyltransferase	FLJ20366	hypothetical protein FLJ20366	HIATL1	hippocampus abundant transcript-like 1	USP31	ubiquitin specific peptidase 31	CADM1	cell adhesion molecule 1	C6orf60	chromosome 6 open reading frame 60	EGR3	early growth response 3	PFN2	profilin 2	CSRP2BP	CSRP2 binding protein	ECT2	epithelial cell transforming sequence 2 oncogene	LTBP1	latent transforming growth factor beta binding protein 1	NR2C2	nuclear receptor subfamily 2, group C, member 2	HMGA2	high mobility group AT-hook 2
	LIMK1	LIM domain kinase 1	DYRK1A	dual-specificity tyrosine-(Y)-phosphorylation regulated kinase 1A			CLIC5	chloride intracellular channel 5	DGKB	diacylglycerol kinase, beta 90kDa	MYCBP	c-myc binding protein	CFL2	cofilin 2 (muscle)	LARP4	La ribonucleoprotein domain family, member 4	FLJ25476	FLJ25476 protein	HMG20A	high-mobility group 20A	USP4	ubiquitin specific peptidase 4 (proto-oncogene)	CALM1	calmodulin 1 (phosphorylase kinase, delta)	C7orf41	chromosome 7 open reading frame 41	EIF4E3	eukaryotic translation initiation factor 4E family member 3	PHCA	phytoceramidase, alkaline	CUL5	cullin 5	EDNRB	endothelin receptor type B	MAMDC1	MAM domain containing 1	NRAS	neuroblastoma RAS viral (v-ras) oncogene homolog	HN1	hematological and neurological expressed 1
	LMO4	LIM domain only 4	EFNA3	ephrin-A3			CLTC	clathrin, heavy chain (Hc)	DGKZ	DGKZ	MYST3	MYST histone acetyltransferase (monocytic leukemia) 3	CG018	hypothetical gene CG018	LIN7C	lin-7 homolog C (C. elegans)	FLJ31818	hypothetical protein FLJ31818	HMGB1	high-mobility group box 1	WDTC1	WD and tetratricopeptide repeats 1	CAMKV	CaM kinase-like vesicle-associated	C9orf77	chromosome 9 open reading frame 77	EIF5A2	eukaryotic translation initiation factor 5A2	PITPNM2	phosphatidylinositol transfer protein, membrane-associated 2	CYB5R4	cytochrome b5 reductase 4	EIF2C1	eukaryotic translation initiation factor 2C, 1	MAPKBP1	mitogen activated protein kinase binding protein 1	NRK	Nik related kinase	HNRPH1	heterogeneous nuclear ribonucleoprotein H1 (H)
	LOC152485	hypothetical protein LOC152485	EFNB3	ephrin-B3			COL10A1	collagen, type X, alpha 1(Schmid metaphyseal chondrodysplasia)	DKFZP686A01247	hypothetical protein	NAV1	neuron navigator 1	CHES1	forkhead box N3	M6PR	mannose-6-phosphate receptor (cation dependent)	FOXA1	forkhead box A1	HNRPH3	heterogeneous nuclear ribonucleoprotein H3 (2H9)	XYLT1	xylosyltransferase I	CAMSAP1	calmodulin regulated spectrin-associated protein 1	CA10	carbonic anhydrase X	ELAVL2	ELAV (embryonic lethal, abnormal vision, Drosophila)-like 2 (Hu antigen B)	PPFIA2	protein tyrosine phosphatase, receptor type, f polypeptide (PTPRF), interacting protein (liprin), alpha 2	DCP2	DCP2 decapping enzyme homolog (S. cerevisiae)	ELAVL2	ELAV (embryonic lethal, abnormal vision, Drosophila)-like 2 (Hu antigen B)	MAPRE1	microtubule-associated protein, RP/EB family, member 1	NRXN1	neurexin 1	HNRPM	heterogeneous nuclear ribonucleoprotein M
	LRP12	low density lipoprotein-related protein 12	EIF4A2	eukaryotic translation initiation factor 4A, isoform 2			COL19A1	collagen, type XIX, alpha 1	DLG5	discs, large homolog 5 (Drosophila)	NCALD	neurocalcin delta	CHIC2	cysteine-rich hydrophobic domain 2	MAB21L1	mab-21-like 1 (C. elegans)	FOXJ2	forkhead box J2	HNRPK	heterogeneous nuclear ribonucleoprotein K	YWHAG	tyrosine 3-monooxygenase/tryptophan 5-monooxygenase activation protein, gamma polypeptide	CAPN3	calpain 3	CA12	carbonic anhydrase XII	ELAVL4	ELAV (embryonic lethal, abnormal vision, Drosophila)-like 4 (Hu antigen D)	PPME1	protein phosphatase methylesterase 1	DEDD	death effector domain containing	EPAS1	endothelial PAS domain protein 1	MTF1	metal-regulatory transcription factor 1	ODZ1	odz, odd Oz/ten-m homolog 1(Drosophila)	HNRPU	heterogeneous nuclear ribonucleoprotein U (scaffold attachment factor A)
	LRRC3B	leucine rich repeat containing 3B	EIF4B	eukaryotic translation initiation factor 4B			COL1A2	collagen, type I, alpha 2	DLX5	distal-less homeobox 5	NEBL	nebulette	CHSY1	carbohydrate (chondroitin) synthase 1	MAFB	v-maf musculoaponeurotic fibrosarcoma oncogene homolog B (avian)	FOXL2	forkhead box L2	HS3ST1	heparan sulfate (glucosamine) 3-O-sulfotransferase 1	ZIC3	Zic family member 3 heterotaxy 1 (odd-paired homolog, Drosophila)	CAPN6	calpain 6	CA7	carbonic anhydrase VII	EP300	E1A binding protein p300	PPP1R14D	protein phosphatase 1, regulatory (inhibitor) subunit 14D	DENND4C	DENN/MADD domain containing 4C	EPHA2	EPH receptor A2	MTMR3	myotubularin related protein 3	OPCML	opioid binding protein/cell adhesion molecule-like	ISL1	ISL1 transcription factor, LIM/homeodomain, (islet-1)
	MAB21L1	mab-21-like 1 (C. elegans)	EIF4EBP2	eukaryotic translation initiation factor 4E binding protein 2			COL22A1	collagen, type XXII, alpha 1	DNAJA5	DnaJ homology subfamily A member 5	NECAP1	NECAP endocytosis associated 1	CLCN5	chloride channel 5 (nephrolithiasis 2, X-linked, Dent disease)	MAP1A	microtubule-associated protein 1A	FURIN	furin (paired basic amino acid cleaving enzyme)	HSD17B11	hydroxysteroid (17-beta) dehydrogenase 11	ZNF238	zinc finger protein 238	CAPZA2	capping protein (actin filament) muscle Z-line, alpha 2	CAB39	calcium binding protein 39	EPAS1	endothelial PAS domain protein 1	PPP2R5E	protein phosphatase 2, regulatory subunit B', epsilon isoform	DHX15	DEAH (Asp-Glu-Ala-His) box polypeptide 15	ERBB4	v-erb-a erythroblastic leukemia viral oncogene homolog 4 (avian)	MYBL1	v-myb myeloblastosis viral oncogene homolog (avian)-like 1	OSMR	oncostatin M receptor	ITGA9	integrin, alpha 9
	MAF	v-maf musculoaponeurotic fibrosarcoma oncogene homolog (avian)	ELMO1	engulfment and cell motility 1			COPS2	COP9 constitutive photomorphogenic homolog subunit 2 (Arabidopsis)	DNMT3B	DNA (cytosine-5-)-methyltransferase 3 beta	NFIB	nuclear factor I/B	CLDN1	claudin 1	MAP3K11	mitogen-activated protein kinase kinase kinase 11	GAB1	GRB2-associated binding protein 1	INHBA	inhibin, beta A (activin A, activin AB alpha polypeptide)	ZNF650	zinc finger protein 650	CARD10	caspase recruitment domain family, member 10	CABLES2	Cdk5 and Abl enzyme substrate 2	ETV1	ets variant gene 1	PPP3CA	protein phosphatase 3 (formerly 2B), catalytic subunit, alpha isoform	DICER1	Dicer1, Dcr-1 homolog (Drosophila)	ESR1	estrogen receptor 1	NARG1	NMDA receptor regulated 1	OTX1	orthodenticle homeobox 1	JARID1A	jumonji, AT rich interactive domain 1A
	MAP1B	microtubule-associated protein 1B	EPB41L5	erythrocyte membrane protein band 4.1 like 5			COPS7B	COP9 constitutive photomorphogenic homolog subunit 7B (Arabidopsis)	DOCK9	dedicator of cytokinesis 9	NGFR	nerve growth factor receptor (TNFR superfamily, member 16)	CLK2	CDC-like kinase 2	MAP3K7IP3	mitogen-activated protein kinase kinase kinase 7 interacting protein 3	GABPB2	GA binding protein transcription factor, beta subunit 2	INPP4A	inositol polyphosphate-4-phosphatase, type I, 107kDa			CASKIN1	CASK interacting protein 1	CABP1	calcium binding protein 1	EXOC5	exocyst complex component 5	PRRX1	paired related homeobox 1	DLG2	discs, large homolog 2, chapsyn-110 (Drosophila)	FAM117A	family with sequence similarity 117, member A	NCOA6	nuclear receptor coactivator 6	PBX3	pre-B-cell leukemia homeobox 3	KCNA6	potassium voltage-gated channel, shaker-related subfamily, member 6
	MAP3K7	mitogen-activated protein kinase kinase kinase 7	ERF	Ets2 repressor factor			COX5A	cytochrome c oxidase subunit Va	DPY19L4	dpy-19-like 4 (C. elegans)	NHS	Nance-Horan syndrome (congenital cataracts and dental anomalies)	CMPK	cytidylate kinase	MFHAS1	malignant fibrous histiocytoma amplified sequence 1	GBF1	golgi-specific brefeldin A resistance factor 1	INPPL1	inositol polyphosphate phosphatase-like 1			CASR	calcium-sensing receptor (hypocalciuric hypercalcemia 1, severe neonatal hyperparathyroidism)	CACNA2D3	calcium channel, voltage-dependent, alpha 2/delta subunit 3	EYA4	eyes absent homolog 4 (Drosophila)	PTBP2	polypyrimidine tract binding protein 2	DMXL1	Dmx-like 1	FAM13C1	family with sequence similarity 13, member C1	NCOR2	nuclear receptor co-repressor 2	PCDH19	protocadherin 19	KCNJ12	potassium inwardly-rectifying channel, subfamily J, member 12
	MAPK7	mitogen-activated protein kinase 7	ERLIN1	ER lipid raft associated 1			CPEB2	cytoplasmic polyadenylation element binding protein 2	DR1	down-regulator of transcription 1, TBP-binding (negative cofactor 2)	NPAS3	neuronal PAS domain protein 3	CNR1	cannabinoid receptor 1 (brain)	MGAT4B	mannosyl (alpha-1,3-)-glycoprotein beta-1,4-N-acetylglucosaminyltransferase, isozyme B	GRM7	glutamate receptor, metabotropic 7	IPO7	importin 7			CAST	calpastatin	CACNB2	calcium channel, voltage-dependent, beta 2 subunit	FAM107B	family with sequence similarity 107, member B	PTPN4	protein tyrosine phosphatase, non-receptor type 4 (megakaryocyte)	DNAJA3	DnaJ (Hsp40) homolog, subfamily A, member 3	FAM46C	family with sequence similarity 46, member C	NFASC	neurofascin homolog (chicken)	PDGFRA	platelet-derived growth factor receptor, alpha polypeptide	KCNJ2	potassium inwardly-rectifying channel, subfamily J, member 2
	MARCH3	membrane-associated ring finger (C3HC4) 3	ETS1	v-ets erythroblastosis virus E26 oncogene homolog 1 (avian)			CPEB3	cytoplasmic polyadenylation element binding protein 3	DRD1	dopamine receptor D1	ONECUT2	one cut domain, family member 2	COL11A1	collagen, type XI, alpha 1	MGC17330	HGFL gene	HAS2	hyaluronan synthase 2	IVNS1ABP	influenza virus NS1A binding protein			CBARA1	calcium binding atopy-related autoantigen 1	CADM1	cell adhesion molecule 1	FAM131B	family with sequence similarity 131, member B	PTPRT	protein tyrosine phosphatase, receptor type, T	DNER	delta/notch-like EGF repeat containing	FBXL11	F-box and leucine-rich repeat protein 11	NFAT5	nuclear factor of activated T-cells 5, tonicity-responsive	PHF20	PHD finger protein 20	KCNK2	potassium channel, subfamily K, member 2
	MARCH5	membrane-associated ring finger (C3HC4) 5	EVA1	epithelial V-like antigen 1			CPEB4	cytoplasmic polyadenylation element binding protein 4	DUSP5	dual specificity phosphatase 5	OTUD4	OTU domain containing 4	COL15A1	collagen, type XV, alpha 1	MINK	potassium voltage-gated channel, Isk-related family, member 1	HBP1	HMG-box transcription factor 1	JPH4	junctophilin 4			CBFA2T3	core-binding factor, runt domain, alpha subunit 2; translocated to, 3	CALD1	caldesmon 1	FAM18B	family with sequence similarity 18, member B	PURB	purine-rich element binding protein B	DNMT1	DNA (cytosine-5-)-methyltransferase 1	FBXO11	F-box protein 11	NFIX	nuclear factor I/X (CCAAT-binding transcription factor)	PHF6	PHD finger protein 6	KIAA0265	KIAA0265 protein
	MARCKS	myristoylated alanine-rich protein kinase C substrate	EYA3	eyes absent homolog 3 (Drosophila)			CPSF2	cleavage and polyadenylation specific factor 2, 100kDa	DYRK1A	dual-specificity tyrosine-(Y)-phosphorylation regulated kinase 1A	PAQR9	progestin and adipoQ receptor family member IX	COL19A1	collagen, type XIX, alpha 1	MINK1	misshapen-like kinase 1 (zebrafish)	HECA	headcase homolog (Drosophila)	KCND2	potassium voltage-gated channel, Shal-related subfamily, member 2			CBX4	chromobox homolog 4 (Pc class homolog, Drosophila)	CALM3	calmodulin 3 (phosphorylase kinase, delta)	FAM19A1	family with sequence similarity 19 (chemokine (C-C motif)-like), member A1	RARG	retinoic acid receptor, gamma	DOCK3	dedicator of cytokinesis 3	FBXO41	F-box protein 41	NONO	non-POU domain containing, octamer-binding	PLDN	pallidin homolog (mouse)	KIAA2026	KIAA2026
	MCF2	MCF.2 cell line derived transforming sequence	FAM70A	family with sequence similarity 70, member A			CREBBP	CREB binding protein (Rubinstein-Taybi syndrome)	EBF3	early B-cell factor 3	PCAF	p300/CBP-associated factor	COL1A1	collagen, type I, alpha 1	MPP5	membrane protein, palmitoylated 5 (MAGUK p55 subfamily member 5)	HIF1A	hypoxia-inducible factor 1, alpha subunit (basic helix-loop-helix transcription factor)	KIAA0323	KIAA0323			CCDC28A	coiled-coil domain containing 28A	CALU	calumenin	FAM91A1	family with sequence similarity 91, member A1	RBM35B	RNA binding motif protein 35B	DOCK6	dedicator of cytokinesis 6	FEM1C	fem-1 homolog c (C. elegans)	NR4A3	nuclear receptor subfamily 4, group A, member 3	POMT2	protein-O-mannosyltransferase 2	KSR2	kinase suppressor of ras 2
	MGC16703	alpha tubulin-like	FBXL10	F-box and leucine-rich repeat protein 10			CREBZF	CREB/ATF bZIP transcription factor	EDN1	endothelin 1	PERQ1	PERQ amino acid rich, with GYF domain 1	COL1A2	collagen, type I, alpha 2	MYEF2	myelin expression factor 2	HLF	hepatic leukemia factor	KIAA0406	KIAA0406			CCDC6	coiled-coil domain containing 6	CAMK2A	calcium/calmodulin-dependent protein kinase (CaM kinase) II alpha	FBXL3	F-box and leucine-rich repeat protein 3	RFXDC2	regulatory factor X domain containing 2	DOCK9	dedicator of cytokinesis 9	FGD5	FYVE, RhoGEF and PH domain containing 5	NR5A2	nuclear receptor subfamily 5, group A, member 2	PPAPDC2	phosphatidic acid phosphatase type 2 domain containing 2	LARGE	like-glycosyltransferase
	MIPOL1	mirror-image polydactyly 1	FBXL3	F-box and leucine-rich repeat protein 3			CSNK1G1	casein kinase 1, gamma 1	EFCBP1	EF-hand calcium binding protein 1	PGM2L1	phosphoglucomutase 2-like 1	COL22A1	collagen, type XXII, alpha 1	MYH9	myosin, heavy chain 9, non-muscle	HMGA2	high mobility group AT-hook 2	KIAA1622	KIAA1622			CCND1	cyclin D1	CAMK2D	calcium/calmodulin-dependent protein kinase (CaM kinase) II delta	FBXO30	F-box protein 30	RNF38	ring finger protein 38	DPP3	dipeptidyl-peptidase 3	FGF19	fibroblast growth factor 19	NRP2	neuropilin 2	PPP1R12B	protein phosphatase 1, regulatory (inhibitor) subunit 12B	LASS2	LAG1 homolog, ceramide synthase 2 (S. cerevisiae)
	MLLT3	myeloid/lymphoid or mixed-lineage leukemia (trithorax homolog, Drosophila); translocated to, 3	FBXO28	F-box protein 28			CTNND2	catenin (cadherin-associated protein), delta 2 (neural plakophilin-related arm-repeat protein)	EFHA2	EF-hand domain family, member A2	PHF13	PHD finger protein 13	COL2A1	collagen, type II, alpha 1 (primary osteoarthritis, spondyloepiphyseal dysplasia, congenital)	NARG1	NMDA receptor regulated 1	HMGB3	high-mobility group box 3	KIF1B	kinesin family member 1B			CCND2	cyclin D2	CAMTA1	calmodulin binding transcription activator 1	FBXO33	F-box protein 33	RSBN1	round spermatid basic protein 1	DPP4	dipeptidyl-peptidase 4 (CD26, adenosine deaminase complexing protein 2)	FGF9	fibroblast growth factor 9 (glia-activating factor)	ODZ2	odz, odd Oz/ten-m homolog 2 (Drosophila)	PPP1R15B	protein phosphatase 1, regulatory (inhibitor) subunit 15B	LIN28B	lin-28 homolog B (C. elegans)
	MLSTD2	male sterility domain containing 2	FKBP3	FK506 binding protein 3, 25kDa			CTTNBP2NL	CTTNBP2 N-terminal like	EGLN1	egl nine homolog 1 (C. elegans)	PHLPPL	PH domain and leucine rich repeat protein phosphatase-like	COL3A1	collagen, type III, alpha 1 (Ehlers-Danlos syndrome type IV, autosomal dominant)	NCOA2	nuclear receptor coactivator 2	HN1	hematological and neurological expressed 1	KIF26B	kinesin family member 26B			CCNE1	cyclin E1	CAPZA1	capping protein (actin filament) muscle Z-line, alpha 1	FCHO2	FCH domain only 2	RSBN1L	round spermatid basic protein 1-like	DTNA	dystrobrevin, alpha	FLJ25476	FLJ25476 protein	ONECUT2	one cut domain, family member 2	PPP1R16B	protein phosphatase 1, regulatory (inhibitor) subunit 16B	LIN9	lin-9 homolog (C. elegans)
	MRC2	mannose receptor, C type 2	FLI1	Friend leukemia virus integration 1			CXXC6	CXXC finger 6	EGR1	early growth response 1	PLAGL2	pleiomorphic adenoma gene-like 2	COL4A1	collagen, type IV, alpha 1	NDST1	N-deacetylase/N-sulfotransferase (heparan glucosaminyl) 1	HRBL	HIV-1 Rev binding protein-like	KIT	v-kit Hardy-Zuckerman 4 feline sarcoma viral oncogene homolog			CCNJ	cyclin J	CASC3	cancer susceptibility candidate 3	FGF13	fibroblast growth factor 13	RTN4RL1	reticulon 4 receptor-like 1	DUSP1	dual specificity phosphatase 1	FLJ45187	hypothetical protein LOC387640	P15RS	hypothetical protein FLJ10656	PYY2	peptide YY, 2 (seminalplasmin)	LOC440093	similar to H3 histone, family 3B
	MSI2	musashi homolog 2 (Drosophila)	FLJ10916	threonine synthase-like 2 (S. cerevisiae)			DAPK1	death-associated protein kinase 1	EGR3	early growth response 3	POLS	polymerase (DNA directed) sigma	COL4A3	collagen, type IV, alpha 3 (Goodpasture antigen)	NFE2L1	nuclear factor (erythroid-derived 2)-like 1	IRF1	interferon regulatory factor 1	KLF12	Kruppel-like factor 12			CCNJL	cyclin J-like	CBFA2T3	core-binding factor, runt domain, alpha subunit 2; translocated to, 3	FIGN	fidgetin	SGMS1	sphingomyelin synthase 1	DYNLL2	dynein, light chain, LC8-type 2	FLT1	fms-related tyrosine kinase 1 (vascular endothelial growth factor/vascular permeability factor receptor)	PAFAH1B1	platelet-activating factor acetylhydrolase, isoform Ib, alpha subunit 45kDa	RAD23B	RAD23 homolog B (S. cerevisiae)	LRRC55	leucine rich repeat containing 55
	MTPN	myotrophin	FLJ20273	RNA-binding protein			DCBLD2	discoidin, CUB and LCCL domain containing 2	EIF4E	eukaryotic translation initiation factor 4E	PPARGC1A	peroxisome proliferator-activated receptor gamma, coactivator 1 alpha	COL4A4	collagen, type IV, alpha 4	NLK	nemo-like kinase	ITGB8	integrin, beta 8	LAMC1	laminin, gamma 1 (formerly LAMB2)			CCNT2	cyclin T2	CBFB	core-binding factor, beta subunit	FLJ10357	hypothetical protein FLJ10357	SLC2A4	solute carrier family 2 (facilitated glucose transporter), member 4	DYRK1A	dual-specificity tyrosine-(Y)-phosphorylation regulated kinase 1A	FNDC3A	fibronectin type III domain containing 3A	PALM2	paralemmin 2	RANBP10	RAN binding protein 10	LRRC62	leucine rich repeat containing 62
	MYO6	myosin VI	FLJ32679	golgin-like hypothetical protein LOC440321			DCDC2	doublecortin domain containing 2	ELL2	elongation factor, RNA polymerase II, 2	PPP1R16B	protein phosphatase 1, regulatory (inhibitor) subunit 16B	COL4A5	collagen, type IV, alpha 5 (Alport syndrome)	N-PAC	glyoxylate reductase 1 homolog (Arabidopsis)	JAZF1	JAZF zinc finger 1	LCOR	ligand dependent nuclear receptor corepressor			CD164	CD164 molecule, sialomucin	CBLB	Cas-Br-M (murine) ecotropic retroviral transforming sequence b	FLJ20152	hypothetical protein FLJ20152	SMAD2	SMAD family member 2	DYRK1B	dual-specificity tyrosine-(Y)-phosphorylation regulated kinase 1B	FNDC3B	fibronectin type III domain containing 3B	PAPD5	PAP associated domain containing 5	RANBP2	RAN binding protein 2	LRRFIP1	leucine rich repeat (in FLII) interacting protein 1
	NAT12	N-acetyltransferase 12	FLNB	filamin B, beta (actin binding protein 278)			DEPDC1B	DEP domain containing 1B	ELOVL5	ELOVL family member 5, elongation of long chain fatty acids (FEN1/Elo2, SUR4/Elo3-like, yeast)	PPP1R9A	protein phosphatase 1, regulatory (inhibitor) subunit 9A	COL5A1	collagen, type V, alpha 1	NPAS2	neuronal PAS domain protein 2	KCNJ10	potassium inwardly-rectifying channel, subfamily J, member 10	LHFPL2	lipoma HMGIC fusion partner-like 2			CD28	CD28 molecule	CCDC71	coiled-coil domain containing 71	FLJ31818	hypothetical protein FLJ31818	SOX11	SRY (sex determining region Y)-box 11	DYRK2	dual-specificity tyrosine-(Y)-phosphorylation regulated kinase 2	FOXF2	forkhead box F2	POMT2	protein-O-mannosyltransferase 2	RAPGEF5	Rap guanine nucleotide exchange factor (GEF) 5	LSM11	LSM11, U7 small nuclear RNA associated
	NDFIP1	Nedd4 family interacting protein 1	FMNL2	formin-like 2			DGCR14	DiGeorge syndrome critical region gene 14	EN2	engrailed homeobox 2	PRKCD	protein kinase C, delta	COL5A2	collagen, type V, alpha 2	NTNG1	netrin G1	KIAA0922	KIAA0922	LIN9	lin-9 homolog (C. elegans)			CD2AP	CD2-associated protein	CCM2	cerebral cavernous malformation 2	FLRT2	fibronectin leucine rich transmembrane protein 2	SPOP	speckle-type POZ protein	E2F3	E2F transcription factor 3	FOXJ2	forkhead box J2	POPDC2	popeye domain containing 2	RBM26	RNA binding motif protein 26	MAF	v-maf musculoaponeurotic fibrosarcoma oncogene homolog (avian)
	NECAP1	NECAP endocytosis associated 1	FNDC3A	fibronectin type III domain containing 3A			DLG5	discs, large homolog 5 (Drosophila)	ENTPD7	ectonucleoside triphosphate diphosphohydrolase 7	PRR3	proline rich 3	COL5A3	collagen, type V, alpha 3	ODZ2	odz, odd Oz/ten-m homolog 2 (Drosophila)	KIF23	kinesin family member 23	LMNA	lamin A/C			CDC25A	cell division cycle 25 homolog A (S. pombe)	CCNG1	cyclin G1	FNDC3A	fibronectin type III domain containing 3A	STK3	serine/threonine kinase 3 (STE20 homolog, yeast)	E2F7	E2F transcription factor 7	FOXJ3	forkhead box J3	PPP1R14C	protein phosphatase 1, regulatory (inhibitor) subunit 14C	RCC2	regulator of chromosome condensation 2	MAPK1	mitogen-activated protein kinase 1
	NEURL	neuralized homolog (Drosophila)	FNDC3B	fibronectin type III domain containing 3B			DMRT3	doublesex and mab-3 related transcription factor 3	EPC2	enhancer of polycomb homolog 2 (Drosophila)	PRX	periaxin	COL6A3	collagen, type VI, alpha 3	ONECUT2	one cut domain, family member 2	KIF3B	kinesin family member 3B	LOC728215	similar to transmembrane protein 28			CDC27	cell division cycle 27 homolog (S. cerevisiae)	CCNJ	cyclin J	FNDC3B	fibronectin type III domain containing 3B	STMN4	stathmin-like 4	EDG1	endothelial differentiation, sphingolipid G-protein-coupled receptor, 1	FOXL2	forkhead box L2	PRNPIP	prion protein interacting protein	RDX	radixin	MECP2	methyl CpG binding protein 2 (Rett syndrome)
	NMT1	N-myristoyltransferase 1	FOXO1A	forkhead box O1A			DMXL1	Dmx-like 1	EPM2A	epilepsy, progressive myoclonus type 2A, Lafora disease (laforin)	PTPRT	protein tyrosine phosphatase, receptor type, T	COL7A1	collagen, type VII, alpha 1 (epidermolysis bullosa, dystrophic, dominant and recessive)	PAN3	PAN3 polyA specific ribonuclease subunit homolog (S. cerevisiae)	KIF5A	kinesin family member 5A	LRP1	low density lipoprotein-related protein 1 (alpha-2-macroglobulin receptor)			CDC37L1	cell division cycle 37 homolog (S. cerevisiae)-like 1	CCNK	cyclin K	FOS	v-fos FBJ murine osteosarcoma viral oncogene homolog	TAL1	T-cell acute lymphocytic leukemia 1	EFNB2	ephrin-B2	GABPB2	GA binding protein transcription factor, beta subunit 2	PRRT3	proline-rich transmembrane protein 3	RGL2	ral guanine nucleotide dissociation stimulator-like 2	MGC17330	HGFL gene
	NOVA1	neuro-oncological ventral antigen 1	FRS2	fibroblast growth factor receptor substrate 2			DNAJA2	DnaJ (Hsp40) homolog, subfamily A, member 2	ESR1	estrogen receptor 1	PURA	purine-rich element binding protein A	COL9A1	collagen, type IX, alpha 1	PAX3	paired box gene 3 (Waardenburg syndrome 1)	KLF12	Kruppel-like factor 12	LRRK2	leucine-rich repeat kinase 2			CDC42	cell division cycle 42 homolog (S. cerevisiae)	CD28	CD28 molecule	FOXJ2	forkhead box J2	TFDP2	transcription factor Dp-2 (E2F dimerization partner 2)	EIF2C1	eukaryotic translation initiation factor 2C, 1	GATAD2B	GATA zinc finger domain containing 2B	PSCD1	pleckstrin homology, Sec7 and coiled-coil domains 1(cytohesin 1)	RICTOR	rapamycin-insensitive companion of mTOR	MGC42367	similar to 2010300C02Rik protein
	NRIP1	nuclear receptor interacting protein 1	FZD7	frizzled homolog 7 (Drosophila)			DOCK4	dedicator of cytokinesis 4	ETS2	v-ets erythroblastosis virus E26 oncogene homolog 2 (avian)	PXN	paxillin	CPEB3	cytoplasmic polyadenylation element binding protein 3	PCDH17	protocadherin 17	KPNA2	karyopherin alpha 2 (RAG cohort 1, importin alpha 1)	MAGI1	membrane associated guanylate kinase, WW and PDZ domain containing 1			CDC42EP2	CDC42 effector protein (Rho GTPase binding) 2	CD44	CD44 molecule (Indian blood group)	FZD7	frizzled homolog 7 (Drosophila)	THRAP1	thyroid hormone receptor associated protein 1	EIF2C4	eukaryotic translation initiation factor 2C, 4	GLCE	glucuronic acid epimerase	PUM2	pumilio homolog 2 (Drosophila)	RIOK3	RIO kinase 3 (yeast)	MMP16	matrix metallopeptidase 16 (membrane-inserted)
	NUMB	numb homolog (Drosophila)	GABARAPL2	GABA(A) receptor-associated protein-like 2			DYRK1A	dual-specificity tyrosine-(Y)-phosphorylation regulated kinase 1A	ETV1	ets variant gene 1	QKI	quaking homolog, KH domain RNA binding (mouse)	CPEB4	cytoplasmic polyadenylation element binding protein 4	PDE4D	phosphodiesterase 4D, cAMP-specific (phosphodiesterase E3 dunce homolog, Drosophila)	LAPTM4A	lysosomal-associated protein transmembrane 4 alpha	MAGI2	membrane associated guanylate kinase, WW and PDZ domain containing 2			CDCA4	cell division cycle associated 4	CDC25B	cell division cycle 25 homolog B (S. pombe)	GARNL1	GTPase activating Rap/RanGAP domain-like 1	TLN1	talin 1	ELAVL2	ELAV (embryonic lethal, abnormal vision, Drosophila)-like 2 (Hu antigen B)	GLIS3	GLIS family zinc finger 3	PURB	purine-rich element binding protein B	RNF5	ring finger protein 5	MYCBP2	MYC binding protein 2
	ONECUT2	one cut domain, family member 2	GGTL3	gamma-glutamyltransferase-like 3			E2F7	E2F transcription factor 7	FAM126B	family with sequence similarity 126, member B	RAN	RAN, member RAS oncogene family	CREB5	cAMP responsive element binding protein 5	PDIK1L	PDLIM1 interacting kinase 1 like	LASS6	LAG1 homolog, ceramide synthase 6 (S. cerevisiae)	MAPK9	mitogen-activated protein kinase 9			CDK5R1	cyclin-dependent kinase 5, regulatory subunit 1 (p35)	CDC42	cell division cycle 42 (GTP binding protein, 25kDa)	GAS7	growth arrest-specific 7	TMEM28	transmembrane protein 28	ELF5	E74-like factor 5 (ets domain transcription factor)	GNB5	guanine nucleotide binding protein (G protein), beta 5	RAP2A	RAP2A, member of RAS oncogene family	RSPO2	R-spondin 2 homolog (Xenopus laevis)	NCALD	neurocalcin delta
	OTUD4	OTU domain containing 4	GLIS1	GLIS family zinc finger 1			EAF1	ELL associated factor 1	FAM130A1	family with sequence similarity 130, member A1	RBBP5	retinoblastoma binding protein 5	CRISPLD1	cysteine-rich secretory protein LCCL domain containing 1	PHF20	PHD finger protein 20	LHX6	LIM homeobox 6	MARCKS	myristoylated alanine-rich protein kinase C substrate			CDS2	CDP-diacylglycerol synthase (phosphatidate cytidylyltransferase) 2	CDC42BPB	CDC42 binding protein kinase beta (DMPK-like)	GCH1	GTP cyclohydrolase 1	TNKS2	tankyrase, TRF1-interacting ankyrin-related ADP-ribose polymerase 2	ELMO1	engulfment and cell motility 1	HBP1	HMG-box transcription factor 1	RB1CC1	RB1-inducible coiled-coil 1	SAPS2	SAPS domain family, member 2	NDRG4	NDRG family member 4
	PACRG	PARK2 co-regulated	GLIS3	GLIS family zinc finger 3			EDEM3	ER degradation enhancer, mannosidase alpha-like 3	FAM46A	family with sequence similarity 46, member A	RBPMS2	RNA binding protein with multiple splicing 2	CSDA	cold shock domain protein A	PKN2	protein kinase N2	LHX8	LIM homeobox 8	MGA	MAX gene associated			CDV3	CDV3 homolog (mouse)	CDH11	cadherin 11, type 2, OB-cadherin (osteoblast)	GLRA2	glycine receptor, alpha 2	TNRC6B	trinucleotide repeat containing 6B	EMX2	empty spiracles homeobox 2	HDAC4	histone deacetylase 4	RNF165	ring finger protein 165	SCHIP1	schwannomin interacting protein 1	NEIL2	nei like 2 (E. coli)
	PC	pyruvate carboxylase	GMFB	glia maturation factor, beta			EHD1	EH-domain containing 1	FAT	FAT tumor suppressor homolog 1 (Drosophila)	RGS5	regulator of G-protein signalling 5	CTDSPL2	CTD (carboxy-terminal domain, RNA polymerase II, polypeptide A) small phosphatase like 2	PLXNA2	plexin A2	LIMK1	LIM domain kinase 1	MGRN1	mahogunin, ring finger 1			CDX2	caudal type homeobox transcription factor 2	CDH24	cadherin-like 24	GOPC	golgi associated PDZ and coiled-coil motif containing	TP53INP1	tumor protein p53 inducible nuclear protein 1	EP300	E1A binding protein p300	HIC2	hypermethylated in cancer 2	RYBP	RING1 and YY1 binding protein	SCRT2	scratch homolog 2, zinc finger protein (Drosophila)	NET1	neuroepithelial cell transforming gene 1
	PDGFRA	platelet-derived growth factor receptor, alpha polypeptide	GNB1	guanine nucleotide binding protein (G protein), beta polypeptide 1			EIF3S10	eukaryotic translation initiation factor 3, subunit 10 theta, 150/170kDa	FBXL5	F-box and leucine-rich repeat protein 5	RHOBTB1	Rho-related BTB domain containing 1	CTF8	chromosome transmission fidelity factor 8 homolog (S. cerevisiae)	PLXND1	plexin D1	LMO3	LIM domain only 3 (rhombotin-like 2)	MID1IP1	MID1 interacting protein 1 (gastrulation specific G12 homolog (zebrafish))			CECR6	cat eye syndrome chromosome region, candidate 6	CDH5	cadherin 5, type 2, VE-cadherin (vascular epithelium)	GPATCH8	G patch domain containing 8	TP53INP2	tumor protein p53 inducible nuclear protein 2	EPAS1	endothelial PAS domain protein 1	HIF1AN	hypoxia-inducible factor 1, alpha subunit inhibitor	SCARB2	scavenger receptor class B, member 2	SDCBP	syndecan binding protein (syntenin)	NFAT5	nuclear factor of activated T-cells 5, tonicity-responsive
	PGK1	phosphoglycerate kinase 1	GOLGA	golgin-like protein			EIF4G2	eukaryotic translation initiation factor 4 gamma, 2	FKBP5	FK506 binding protein 5	RIC3	resistance to inhibitors of cholinesterase 3 homolog (C. elegans)	CTNNBIP1	catenin, beta interacting protein 1	PNPLA6	patatin-like phospholipase domain containing 6	LOC153222	adult retina protein	MKNK1	MAP kinase interacting serine/threonine kinase 1			CENTG3	centaurin, gamma 3	CDK5R1	cyclin-dependent kinase 5, regulatory subunit 1 (p35)	GPM6A	glycoprotein M6A	TRHDE	thyrotropin-releasing hormone degrading enzyme	EPHA8	EPH receptor A8	HIPK3	homeodomain interacting protein kinase 3	SCN3A	sodium channel, voltage-gated, type III, alpha subunit	SLC31A1	solute carrier family 31 (copper transporters), member 1	NFIB	nuclear factor I/B
	PHF6	PHD finger protein 6	GOLGA6	golgi autoantigen, golgin subfamily a, 6			EIF5	eukaryotic translation initiation factor 5	FLJ45557	hypothetical protein LOC642938	RICTOR	rapamycin-insensitive companion of mTOR	CX3CL1	chemokine (C-X3-C motif) ligand 1	PODXL	podocalyxin-like	LOC162427	hypothetical protein LOC162427	MMD	monocyte to macrophage differentiation-associated			CGI-38	brain specific protein	CDS1	CDP-diacylglycerol synthase (phosphatidate cytidylyltransferase) 1	GPR88	G protein-coupled receptor 88	TRIM2	tripartite motif-containing 2	EPN2	epsin 2	HIVEP2	human immunodeficiency virus type I enhancer binding protein 2	SDC1	syndecan 1	SLC35F4	solute carrier family 35, member F4	NFYA	nuclear transcription factor Y, alpha
	PHTF2	putative homeodomain transcription factor 2	GOLGA8A	golgi autoantigen, golgin subfamily a, 8A			ELAVL2	ELAV (embryonic lethal, abnormal vision, Drosophila)-like 2 (Hu antigen B)	FMNL2	formin-like 2	RNF41	ring finger protein 41	CXXC6	CXXC finger 6	PPARGC1A	peroxisome proliferator-activated receptor gamma, coactivator 1 alpha	MAP3K11	mitogen-activated protein kinase kinase kinase 11	MSL2L1	male-specific lethal 2-like 1 (Drosophila)			CHAC1	ChaC, cation transport regulator homolog 1 (E. coli)	CDYL	chromodomain protein, Y-like	GRM7	glutamate receptor, metabotropic 7	TRIM3	tripartite motif-containing 3	EPS15	epidermal growth factor receptor pathway substrate 15	HLF	hepatic leukemia factor	SETD5	SET domain containing 5	SLC9A6	solute carrier family 9 (sodium/hydrogen exchanger), member 6	NLK	nemo-like kinase
	PPM1E	protein phosphatase 1E (PP2C domain containing)	GOLGA8B	golgi autoantigen, golgin subfamily a, 8B			ENC1	ectodermal-neural cortex (with BTB-like domain)	FMR1	fragile X mental retardation 1	RUNX1T1	runt-related transcription factor 1; translocated to, 1 (cyclin D-related)	DAB2IP	DAB2 interacting protein	PPP1R2	protein phosphatase 1, regulatory (inhibitor) subunit 2	MAP3K12	mitogen-activated protein kinase kinase kinase 12	MTMR4	myotubularin related protein 4			CHD2	chromodomain helicase DNA binding protein 2	CFDP1	craniofacial development protein 1	GRSF1	G-rich RNA sequence binding factor 1	TSC22D2	TSC22 domain family, member 2	ERBB3	v-erb-b2 erythroblastic leukemia viral oncogene homolog 3 (avian)	HLX1	H2.0-like homeobox 1 (Drosophila)	SFRS1	splicing factor, arginine/serine-rich 1 (splicing factor 2, alternate splicing factor)	SMARCC1	SWI/SNF related, matrix associated, actin dependent regulator of chromatin, subfamily c, member 1	NMNAT2	nicotinamide nucleotide adenylyltransferase 2
	PPP2R3A	protein phosphatase 2 (formerly 2A), regulatory subunit B', alpha	GOLGA8E	golgi autoantigen, golgin subfamily a, 8E			EP400	E1A binding protein p400	FNIP1	folliculin interacting protein 1	SAPS3	SAPS domain family, member 3	DAG1	dystroglycan 1 (dystrophin-associated glycoprotein 1)	PPP1R9A	protein phosphatase 1, regulatory (inhibitor) subunit 9A	MAP3K14	mitogen-activated protein kinase kinase kinase 14	NCALD	neurocalcin delta			CHD9	chromodomain helicase DNA binding protein 9	CHD7	chromodomain helicase DNA binding protein 7	HAS3	hyaluronan synthase 3	TUSC2	tumor suppressor candidate 2	ERLIN1	ER lipid raft associated 1	HN1	hematological and neurological expressed 1	SFRS10	splicing factor, arginine/serine-rich 10 (transformer 2 homolog, Drosophila)	SMCR7L	Smith-Magenis syndrome chromosome region, candidate 7-like	NOVA1	neuro-oncological ventral antigen 1
	PPT2	palmitoyl-protein thioesterase 2	GOLGA8G	golgi autoantigen, golgin subfamily a, 8G			EPAS1	endothelial PAS domain protein 1	FOXG1B	forkhead box G1B	SARM1	sterile alpha and TIR motif containing 1	DBC1	deleted in bladder cancer 1	PPP2R3A	protein phosphatase 2 (formerly 2A), regulatory subunit B'', alpha	MAP3K2	mitogen-activated protein kinase kinase kinase 2	NCAM1	neural cell adhesion molecule 1			CHEK1	CHK1 checkpoint homolog (S. pombe)	CHES1	forkhead box N3	HDAC3	histone deacetylase 3	UBAP1	ubiquitin associated protein 1	ERRFI1	ERBB receptor feedback inhibitor 1	HNRPH3	heterogeneous nuclear ribonucleoprotein H3 (2H9)	SHANK3	SH3 and multiple ankyrin repeat domains 3	SMCR8	Smith-Magenis syndrome chromosome region, candidate 8	NPAS4	neuronal PAS domain protein 4
	PRKCE	protein kinase C, epsilon	GPHN	gephyrin			EPB41L3	erythrocyte membrane protein band 4.1-like 3	FOXK2	forkhead box K2	SCN1A	sodium channel, voltage-gated, type I, alpha subunit	DBT	dihydrolipoamide branched chain transacylase E2	PRX	periaxin	MAP3K3	mitogen-activated protein kinase kinase kinase 3	NDUFA4	NADH dehydrogenase (ubiquinone) 1 alpha subcomplex, 4, 9kDa			CHORDC1	cysteine and histidine-rich domain (CHORD)-containing 1	CHRM1	cholinergic receptor, muscarinic 1	HDAC4	histone deacetylase 4	UBL3	ubiquitin-like 3	ESR1	estrogen receptor 1	HNRPUL1	heterogeneous nuclear ribonucleoprotein U-like 1	SHC1	SHC (Src homology 2 domain containing) transforming protein 1	SNX16	sorting nexin 16	NR4A2	nuclear receptor subfamily 4, group A, member 2
	PRPF19	PRP19/PSO4 pre-mRNA processing factor 19 homolog (S. cerevisiae)	HIC2	hypermethylated in cancer 2			EPC2	enhancer of polycomb homolog 2 (Drosophila)	FUSIP1	FUS interacting protein (serine/arginine-rich) 1	SEMA4C	sema domain, immunoglobulin domain (Ig), transmembrane domain (TM) and short cytoplasmic domain, (semaphorin) 4C	DCP2	DCP2 decapping enzyme homolog (S. cerevisiae)	PTPN9	protein tyrosine phosphatase, non-receptor type 9	MAP3K5	mitogen-activated protein kinase kinase kinase 5	NECAP1	NECAP endocytosis associated 1			CHPT1	choline phosphotransferase 1	CHST1	carbohydrate (keratan sulfate Gal-6) sulfotransferase 1	HDLBP	high density lipoprotein binding protein (vigilin)	USP46	ubiquitin specific peptidase 46	ESRRG	estrogen-related receptor gamma	HNRPUL2	heterogeneous nuclear ribonucleoprotein U-like 2	SIX4	sine oculis homeobox homolog 4 (Drosophila)	SOCS4	suppressor of cytokine signaling 4	OLFM1	olfactomedin 1
	PSD3	pleckstrin and Sec7 domain containing 3	HMGA2	high mobility group AT-hook 2			EPHA2	EPH receptor A2	GABARAPL1	GABA(A) receptor-associated protein like 1	SEMA4F	sema domain, immunoglobulin domain (Ig), transmembrane domain (TM) and short cytoplasmic domain, (semaphorin) 4F	DCUN1D4	DCN1, defective in cullin neddylation 1, domain containing 4 (S. cerevisiae)	PVRL1	poliovirus receptor-related 1 (herpesvirus entry mediator C; nectin)	MAP3K9	mitogen-activated protein kinase kinase kinase 9	NFASC	neurofascin homolog (chicken)			CHRNE	cholinergic receptor, nicotinic, epsilon	CHST2	carbohydrate (N-acetylglucosamine-6-O) sulfotransferase 2	HECW2	HECT, C2 and WW domain containing E3 ubiquitin protein ligase 2	USP47	ubiquitin specific peptidase 47	ETNK1	ethanolamine kinase 1	HRBL	HIV-1 Rev binding protein-like	SLC25A1	solute carrier family 25 (mitochondrial carrier; citrate transporter), member 1	SORCS1	sortilin-related VPS10 domain containing receptor 1	OSBPL8	oxysterol binding protein-like 8
	PSME4	proteasome (prosome, macropain) activator subunit 4	HOXB6	homeobox B6			EPHA7	EPH receptor A7	GABRA1	gamma-aminobutyric acid (GABA) A receptor, alpha 1	SERP1	stress-associated endoplasmic reticulum protein 1	DCX	doublecortex; lissencephaly, X-linked (doublecortin)	PXN	paxillin	MAP7	microtubule-associated protein 7	NFAT5	nuclear factor of activated T-cells 5, tonicity-responsive			CLCN5	chloride channel 5 (nephrolithiasis 2, X-linked, Dent disease)	CIT	citron (rho-interacting, serine/threonine kinase 21)	HERPUD1	homocysteine-inducible, endoplasmic reticulum stress-inducible, ubiquitin-like domain member 1	VEZF1	vascular endothelial zinc finger 1	FBN1	fibrillin 1	IGF1R	insulin-like growth factor 1 receptor	SLC38A2	solute carrier family 38, member 2	SOX11	SRY (sex determining region Y)-box 11	PAIP2	poly(A) binding protein interacting protein 2
	PTGS2	prostaglandin-endoperoxide synthase 2 (prostaglandin G/H synthase and cyclooxygenase)	HOXC11	homeobox C11			EPS15	epidermal growth factor receptor pathway substrate 15	GABRB2	gamma-aminobutyric acid (GABA) A receptor, beta 2	SERTAD4	SERTA domain containing 4	DDX3X	DEAD (Asp-Glu-Ala-Asp) box polypeptide 3, X-linked	RAB10	RAB10, member RAS oncogene family	MAPK9	mitogen-activated protein kinase 9	NFIB	nuclear factor I/B			CLDN12	claudin 12	CLCN3	chloride channel 3	HIAT1	hippocampus abundant transcript 1	WHSC1L1	Wolf-Hirschhorn syndrome candidate 1-like 1	FBXL10	F-box and leucine-rich repeat protein 10	IGF2BP1	insulin-like growth factor 2 mRNA binding protein 1	SLC41A2	solute carrier family 41, member 2	SOX12	SRY (sex determining region Y)-box 12	PALM2	paralemmin 2
	PTPN4	protein tyrosine phosphatase, non-receptor type 4 (megakaryocyte)	IGF1R	insulin-like growth factor 1 receptor			ERBB4	v-erb-a erythroblastic leukemia viral oncogene homolog 4 (avian)	GABRB3	gamma-aminobutyric acid (GABA) A receptor, beta 3	SH3GL3	SH3-domain GRB2-like 3	DGKD	diacylglycerol kinase, delta 130kDa	RAB12	RAB12, member RAS oncogene family	MAPRE1	microtubule-associated protein, RP/EB family, member 1	NHS	Nance-Horan syndrome (congenital cataracts and dental anomalies)			CLDN2	claudin 2	CLCN5	chloride channel 5 (nephrolithiasis 2, X-linked, Dent disease)	HIPK1	homeodomain interacting protein kinase 1	ZC3H10	zinc finger CCCH-type containing 10	FBXL19	F-box and leucine-rich repeat protein 19	IHPK1	inositol hexaphosphate kinase 1	SMAP1	stromal membrane-associated protein 1	SSR1	signal sequence receptor, alpha (translocon-associated protein alpha)	PAPOLA	poly(A) polymerase alpha
	RAB7A	RAB7A, member RAS oncogene family	INHBB	inhibin, beta B (activin AB beta polypeptide)			ERC2	ELKS/RAB6-interacting/CAST family member 2	GATA6	GATA binding protein 6	SLC1A2	solute carrier family 1 (glial high affinity glutamate transporter), member 2	DGKH	diacylglycerol kinase, eta	RAD23B	RAD23 homolog B (S. cerevisiae)	MARK4	MAP/microtubule affinity-regulating kinase 4	NR3C2	nuclear receptor subfamily 3, group C, member 2			CLOCK	clock homolog (mouse)	CLK2	CDC-like kinase 2	HIVEP2	human immunodeficiency virus type I enhancer binding protein 2	ZDHHC16	zinc finger, DHHC-type containing 16	FBXO11	F-box protein 11	IKZF2	IKAROS family zinc finger 2 (Helios)	SNX4	sorting nexin 4	SYT9	synaptotagmin IX	PCDH10	protocadherin 10
	RALBP1	ralA binding protein 1	INOC1	INO80 complex homolog 1 (S. cerevisiae)			ERLIN1	ER lipid raft associated 1	GLCCI1	glucocorticoid induced transcript 1	SLC5A3	solute carrier family 35 (UDP-N-acetylglucosamine (UDP-GlcNAc) transporter), member A3	DIAPH2	diaphanous homolog 2 (Drosophila)	RANBP10	RAN binding protein 10	MASTL	microtubule associated serine/threonine kinase-like	NUTF2	nuclear transport factor 2			CNIH2	cornichon homolog 2 (Drosophila)	CNOT7	CCR4-NOT transcription complex, subunit 7	HLTF	helicase-like transcription factor	ZDHHC9	zinc finger, DHHC-type containing 9	FBXO33	F-box protein 33	INHBB	inhibin, beta B (activin AB beta polypeptide)	SOBP	sine oculis binding protein homolog (Drosophila)	TRERF1	transcriptional regulating factor 1	PCGF3	polycomb group ring finger 3
	RB1	retinoblastoma 1 (including osteosarcoma)	IRS1	insulin receptor substrate 1			ESCO1	establishment of cohesion 1 homolog 1 (S. cerevisiae)	GLI3	GLI-Kruppel family member GLI3 (Greig cephalopolysyndactyly syndrome)	SMG7	Smg-7 homolog, nonsense mediated mRNA decay factor (C. elegans)	DICER1	Dicer1, Dcr-1 homolog (Drosophila)	RANBP2	RAN binding protein 2	MAT2B	methionine adenosyltransferase II, beta	OPRS1	opioid receptor, sigma 1			CNN1	calponin 1, basic, smooth muscle	CNR1	cannabinoid receptor 1 (brain)	HMGCLL1	3-hydroxymethyl-3-methylglutaryl-Coenzyme A lyase-like 1	ZFP91	zinc finger protein 91 homolog (mouse)	FLJ10154	arginine and glutamate rich 1	INOC1	INO80 complex homolog 1 (S. cerevisiae)	SON	SON DNA binding protein	TSPAN12	tetraspanin 12	PDE7B	phosphodiesterase 7B
	RBM16	RNA binding motif protein 16	ITGB8	integrin, beta 8			ESR1	estrogen receptor 1	GLRB	glycine receptor, beta	SNN	stannin	DIO2	deiodinase, iodothyronine, type II	RBM24	RNA binding motif protein 24	MCL1	myeloid cell leukemia sequence 1 (BCL2-related)	PAFAH1B1	platelet-activating factor acetylhydrolase, isoform Ib, alpha subunit 45kDa			CNOT6L	CCR4-NOT transcription complex, subunit 6-like	CNTNAP2	contactin associated protein-like 2	HN1	hematological and neurological expressed 1	ZFR	zinc finger RNA binding protein	FLJ14213	hypothetical protein FLJ14213	INTS6	integrator complex subunit 6	SVOP	SV2 related protein homolog (rat)	UHRF2	ubiquitin-like, containing PHD and RING finger domains, 2	PEA15	phosphoprotein enriched in astrocytes 15
	RBM24	RNA binding motif protein 24	IVNS1ABP	influenza virus NS1A binding protein			ESRRG	estrogen-related receptor gamma	GMFB	glia maturation factor, beta	SNX10	sorting nexin 10	DIP2B	DIP2 disco-interacting protein 2 homolog B (Drosophila)	RGMA	RGM domain family, member A	MECP2	methyl CpG binding protein 2 (Rett syndrome)	PAPD5	PAP associated domain containing 5			CNTNAP1	contactin associated protein 1	COL19A1	collagen, type XIX, alpha 1	HNRPH3	heterogeneous nuclear ribonucleoprotein H3 (2H9)	ZNF148	zinc finger protein 148	FLJ31818	hypothetical protein FLJ31818	IQSEC2	IQ motif and Sec7 domain 2	TBX5	T-box 5	USP15	ubiquitin specific peptidase 15	PFN2	profilin 2
	REEP3	receptor accessory protein 3	JPH1	junctophilin 1			ETF1	eukaryotic translation termination factor 1	GNAO1	guanine nucleotide binding protein (G protein), alpha activating activity polypeptide O	SOX11	SRY (sex determining region Y)-box 11	DLG2	discs, large homolog 2, chapsyn-110 (Drosophila)	RNF11	ring finger protein 11	MGEA5	meningioma expressed antigen 5 (hyaluronidase)	PAPLN	papilin, proteoglycan-like sulfated glycoprotein			COBLL1	COBL-like 1	COLEC12	collectin sub-family member 12	HOXA13	homeobox A13	ZNF800	zinc finger protein 800	FLJ36874	FLJ36874 protein	IQWD1	IQ motif and WD repeats 1	TFAP2C	transcription factor AP-2 gamma (activating enhancer binding protein 2 gamma)	USP25	ubiquitin specific peptidase 25	PFTK1	PFTAIRE protein kinase 1
	RKHD2	ring finger and KH domain containing 2	KCNJ12	potassium inwardly-rectifying channel, subfamily J, member 12			ETNK1	ethanolamine kinase 1	GORASP2	golgi reassembly stacking protein 2, 55kDa	SPTY2D1	SPT2, Suppressor of Ty, domain containing 1 (S. cerevisiae)	DNAJB11	DnaJ (Hsp40) homolog, subfamily B, member 11	RNF38	ring finger protein 38	MKRN1	makorin, ring finger protein, 1	PCAF	p300/CBP-associated factor			COL12A1	collagen, type XII, alpha 1	CPD	carboxypeptidase D	HS2ST1	heparan sulfate 2-O-sulfotransferase 1			FLJ45187	hypothetical protein LOC387640	IRF2	interferon regulatory factor 2	TIAM1	T-cell lymphoma invasion and metastasis 1	VSNL1	visinin-like 1	PHF12	PHD finger protein 12
	RMND5A	required for meiotic nuclear division 5 homolog A (S. cerevisiae)	KIAA0265	KIAA0265 protein			EZH2	enhancer of zeste homolog 2 (Drosophila)	GPATCH1	G patch domain containing 1	SRGAP2	SLIT-ROBO Rho GTPase activating protein 2	DNM3	dynamin 3	RORB	RAR-related orphan receptor B	MLL3	myeloid/lymphoid or mixed-lineage leukemia 3	PDE3B	phosphodiesterase 3B, cGMP-inhibited			COL24A1	collagen, type XXIV, alpha 1	CPEB3	cytoplasmic polyadenylation element binding protein 3	ID2	inhibitor of DNA binding 2, dominant negative helix-loop-helix protein			FMNL3	formin-like 3	ITGB4	integrin, beta 4	TMEM183A	transmembrane protein 183A	WDR37	WD repeat domain 37	PHF20L1	PHD finger protein 20-like 1
	RNF152	ring finger protein 152	KIAA0355	KIAA0355			FA2H	fatty acid 2-hydroxylase	GPC4	glypican 4	SRGAP3	SLIT-ROBO Rho GTPase activating protein 3	DNMT3A	DNA (cytosine-5-)-methyltransferase 3 alpha	RSPO2	R-spondin 2 homolog (Xenopus laevis)	MLL4	myeloid/lymphoid or mixed-lineage leukemia 4	PEX19	peroxisomal biogenesis factor 19			COPS2	COP9 constitutive photomorphogenic homolog subunit 2 (Arabidopsis)	CPEB4	cytoplasmic polyadenylation element binding protein 4	IGF1	insulin-like growth factor 1 (somatomedin C)			FMR1	fragile X mental retardation 1	ITGB8	integrin, beta 8	TMEM183B	transmembrane protein 183B	YOD1	YOD1 OTU deubiquinating enzyme 1 homolog (S. cerevisiae)	PLXND1	plexin D1
	RNF165	ring finger protein 165	KIAA0746	KIAA0746 protein			FAM120A	family with sequence similarity 120A	GPC5	glypican 5	SRRM2	serine/arginine repetitive matrix 2	DNMT3B	DNA (cytosine-5-)-methyltransferase 3 beta	SACS	spastic ataxia of Charlevoix-Saguenay (sacsin)	MORF4L1	mortality factor 4 like 1	PHB	prohibitin			COPS7A	COP9 constitutive photomorphogenic homolog subunit 7A (Arabidopsis)	CREB1	cAMP responsive element binding protein 1	IGF2BP3	insulin-like growth factor 2 mRNA binding protein 3			FNBP1L	formin binding protein 1-like	JAZF1	janus kinase and microtubule interacting protein 1	TMOD1	tropomodulin 1	ZBTB26	zinc finger and BTB domain containing 26	PNN	pinin, desmosome associated protein
	RNF6	ring finger protein (C3H2C3 type) 6	KIAA1370	KIAA1370			FAM44B	family with sequence similarity 44, member B	GPR180	G protein-coupled receptor 180	ST6GALNAC3	ST6 (alpha-N-acetyl-neuraminyl-2,3-beta-galactosyl-1,3)-N-acetylgalactosaminide alpha-2,6-sialyltransferase 3	DOLPP1	dolichyl pyrophosphate phosphatase 1	SAT1	spermidine/spermine N1-acetyltransferase 1	MTF1	metal-regulatory transcription factor 1	PHC2	polyhomeotic homolog 2 (Drosophila)			COPS7B	COP9 constitutive photomorphogenic homolog subunit 7B (Arabidopsis)	CRSP2	cofactor required for Sp1 transcriptional activation, subunit 2, 150kDa	IKZF2	IKAROS family zinc finger 2 (Helios)			FOSB	FBJ murine osteosarcoma viral oncogene homolog B	JOSD1	JAZF zinc finger 1	TNRC6B	trinucleotide repeat containing 6B	ZCCHC3	zinc finger, CCHC domain containing 3	POM121	POM121 membrane glycoprotein (rat)
	ROD1	ROD1 regulator of differentiation 1 (S. pombe)	KIAA1411	KIAA1411			FAM45A	family with sequence similarity 45, member A	GPR85	G protein-coupled receptor 85	STS-1	Cbl-interacting protein Sts-1	DPP4	dipeptidyl-peptidase 4 (CD26, adenosine deaminase complexing protein 2)	SGCD	sarcoglycan, delta (35kDa dystrophin-associated glycoprotein)	MTMR3	myotubularin related protein 3	PHF17	PHD finger protein 17			CPD	carboxypeptidase D	CSDC2	cold shock domain containing C2, RNA binding	JMJD1C	jumonji domain containing 1C			FOXK2	forkhead box K2	JRKL	Josephin domain containing 1	TRIM2	tripartite motif-containing 2	ZDHHC21	zinc finger, DHHC-type containing 21	PPM1G	protein phosphatase 1G (formerly 2C), magnesium-dependent, gamma isoform
	RSRC2	arginine/serine-rich coiled-coil 2	KIAA1542	CTD-binding SR-like protein rA9			FAM46C	family with sequence similarity 46, member C	GRHL3	grainyhead-like 3 (Drosophila)	STX5	syntaxin 5	DRD1	dopamine receptor D1	SH3PXD2A	SH3 and PX domains 2A	MYCN	v-myc myelocytomatosis viral related oncogene, neuroblastoma derived (avian)	PHYHIPL	phytanoyl-CoA 2-hydroxylase interacting protein-like			CPEB2	cytoplasmic polyadenylation element binding protein 2	CSF1	colony stimulating factor 1 (macrophage)	KCNJ3	potassium inwardly-rectifying channel, subfamily J, member 3			GADD45A	growth arrest and DNA-damage-inducible, alpha	KBTBD2	kelch repeat and BTB (POZ) domain containing 2	TRIM39	tripartite motif-containing 39	ZMYND11	zinc finger, MYND domain containing 11	PPP1R12A	protein phosphatase 1, regulatory (inhibitor) subunit 12A
	SCAMP4	secretory carrier membrane protein 4	KIF1B	kinesin family member 1B			FAM49B	family with sequence similarity 49, member B	H3F3A	H3 histone, family 3A	TBKBP1	TBK1 binding protein 1	E2F7	E2F transcription factor 7	SIRT1	sirtuin (silent mating type information regulation 2 homolog) 1 (S. cerevisiae)	MYO1D	myosin ID	PJA2	praja 2, RING-H2 motif containing			CPEB3	cytoplasmic polyadenylation element binding protein 3	CSNK1D	casein kinase 1, delta	KCNRG	potassium channel regulator			GAP43	growth associated protein 43	KBTBD8	kelch repeat and BTB (POZ) domain containing 8	USF2	upstream transcription factor 2, c-fos interacting	ZNF148	zinc finger protein 148	PPP2R5C	protein phosphatase 2, regulatory subunit B', gamma isoform
	SCC-112	SCC-112 protein	KIF21A	kinesin family member 21A			FAM98A	family with sequence similarity 98, member A	HIPK1	homeodomain interacting protein kinase 1	TBR1	T-box, brain, 1	EHD2	EH-domain containing 2	SLC24A3	solute carrier family 24 (sodium/potassium/calcium exchanger), member 3	NBEA	neurobeachin	PLAGL2	pleiomorphic adenoma gene-like 2			CREBL2	cAMP responsive element binding protein-like 2	CSNK1G1	casein kinase 1, gamma 1	KIAA0494	KIAA0494			GDF6	growth differentiation factor 6	KCNA1	potassium voltage-gated channel, shaker-related subfamily, member 1 (episodic ataxia with myokymia)	USP46	ubiquitin specific peptidase 46	ZNF281	zinc finger protein 281	PRICKLE2	prickle homolog 2 (Drosophila)
	SFRS11	splicing factor, arginine/serine-rich 11	KLF5	Kruppel-like factor 5 (intestinal)			FANCA	Fanconi anemia, complementation group A	HNRPL	heterogeneous nuclear ribonucleoprotein L	TCF2	transcription factor 2, hepatic; LF-B3; variant hepatic nuclear factor	EIF2C1	eukaryotic translation initiation factor 2C, 1	SLC2A1	solute carrier family 2 (facilitated glucose transporter), member 1	NCOA3	nuclear receptor coactivator 3	PLCB1	phospholipase C, beta 1 (phosphoinositide-specific)			CRIM1	cysteine rich transmembrane BMP regulator 1 (chordin-like)	CTDSP2	CTD (carboxy-terminal domain, RNA polymerase II, polypeptide A) small phosphatase 2	KIT	v-kit Hardy-Zuckerman 4 feline sarcoma viral oncogene homolog			GMFB	glia maturation factor, beta	KCND2	potassium voltage-gated channel, Shal-related subfamily, member 2	WDR26	WD repeat domain 26	ZNF294	zinc finger protein 294	PRKD1	protein kinase D1
	SIDT1	SID1 transmembrane family, member 1	KLHL18	kelch-like 18 (Drosophila)			FBXL19	F-box and leucine-rich repeat protein 19	HNRPUL2	heterogeneous nuclear ribonucleoprotein U-like 2	TIE1	tyrosine kinase with immunoglobulin-like and EGF-like domains 1	EIF4E2	eukaryotic translation initiation factor 4E family member 2	SMARCD1	SWI/SNF-related, matrix-associated actin-dependent regulator of chromatin, subfamily a, containing DEAD/H box 1	NDEL1	nudE nuclear distribution gene E homolog (A. nidulans)-like 1	PLEKHC1	pleckstrin homology domain containing, family C (with FERM domain) member 1			CRKL	v-crk sarcoma virus CT10 oncogene homolog (avian)-like	CYP1B1	cytochrome P450, family 1, subfamily B, polypeptide 1	KLF10	Kruppel-like factor 10			GPATCH8	G patch domain containing 8	KCNMA1	potassium large conductance calcium-activated channel, subfamily M, alpha member 1	WNK3	WNK lysine deficient protein kinase 3	ZNF533	zinc finger protein 533	ProSAPiP1	ProSAPiP1 protein
	SIX4	sine oculis homeobox homolog 4 (Drosophila)	KLHL28	kelch-like 28 (Drosophila)			FBXO11	F-box protein 11	HOOK3	hook homolog 3 (Drosophila)	TLE4	transducin-like enhancer of split 4 (E(sp1) homolog, Drosophila)	ELF2	E74-like factor 2 (ets domain transcription factor)	SMG6	Smg-6 homolog, nonsense mediated mRNA decay factor (C. elegans)	NEDD4L	neural precursor cell expressed, developmentally down-regulated 4-like	PMS2L3	postmeiotic segregation increased 2-like 3			CSDE1	cold shock domain containing E1, RNA-binding	CYP39A1	cytochrome P450, family 39, subfamily A, polypeptide 1	KLHL14	kelch-like 14 (Drosophila)			GPM6A	glycoprotein M6A	KIAA0157	KIAA0157	XRN1	5'-3' exoribonuclease 1			PRPF4B	PRP4 pre-mRNA processing factor 4 homolog B (yeast)
	SLC16A2	solute carrier family 16, member 2 (monocarboxylic acid transporter 8)	LARP5	La ribonucleoprotein domain family, member 5			FBXO28	F-box protein 28	HOXA1	homeobox A1	TMSB10	thymosin, beta 10	ELMO2	engulfment and cell motility 2	SNN	stannin	NEK9	NIMA (never in mitosis gene a)- related kinase 9	POU2F2	POU domain, class 2, transcription factor 2			CTDSPL	CTD (carboxy-terminal domain, RNA polymerase II, polypeptide A) small phosphatase-like	DCP2	DCP2 decapping enzyme homolog (S. cerevisiae)	KLHL9	kelch-like 9 (Drosophila)			GPR116	G protein-coupled receptor 116	KIAA1212	KIAA1212	YOD1	YOD1 OTU deubiquinating enzyme 1 homolog (S. cerevisiae)			PTBP2	polypyrimidine tract binding protein 2
	SLC35A4	solute carrier family 35, member A4	LDB1	LIM domain binding 1			FCHSD2	FCH and double SH3 domains 2	ID2	inhibitor of DNA binding 2, dominant negative helix-loop-helix protein	TNRC6B	trinucleotide repeat containing 6B	ELN	elastin (supravalvular aortic stenosis, Williams-Beuren syndrome)	SR140	U2-associated SR140 protein	NETO2	neuropilin (NRP) and tolloid (TLL)-like 2	PPARBP	PPAR binding protein			CUL2	cullin 2	DCUN1D4	DCN1, defective in cullin neddylation 1, domain containing 4 (S. cerevisiae)	KPNA4	karyopherin alpha 4 (importin alpha 3)			GPRC5B	G protein-coupled receptor, family C, group 5, member B	KIF26B	kinesin family member 26B	ZFP36L1	zinc finger protein 36, C3H type-like 1			PURB	purine-rich element binding protein B
	SLC38A2	solute carrier family 38, member 2	LENG8	leukocyte receptor cluster (LRC) member 8			FGD1	FYVE, RhoGEF and PH domain containing 1 (faciogenital dysplasia)	ID4	inhibitor of DNA binding 4, dominant negative helix-loop-helix protein	TRIM44	tripartite motif-containing 44	ELOVL4	elongation of very long chain fatty acids (FEN1/Elo2, SUR4/Elo3, yeast)-like 4	SRGAP2	SLIT-ROBO Rho GTPase activating protein 2	NEUROG1	neurogenin 1	PPP1R15B	protein phosphatase 1, regulatory (inhibitor) subunit 15B			CYP26B1	cytochrome P450, family 26, subfamily B, polypeptide 1	DCX	doublecortex; lissencephaly, X-linked (doublecortin)	LHFPL3	lipoma HMGIC fusion partner-like 3			GTF2H1	general transcription factor IIH, polypeptide 1, 62kDa	KIF3B	kinesin family member 3B	ZMYND11	zinc finger, MYND domain containing 11			PXN	paxillin
	SMARCD2	SWI/SNF related, matrix associated, actin dependent regulator of chromatin, subfamily d, member 2	LHFPL2	lipoma HMGIC fusion partner-like 2			FLJ14213	hypothetical protein FLJ14213	IGFBP5	insulin-like growth factor binding protein 5	TRIM71	tripartite motif-containing 71	EML5	echinoderm microtubule associated protein like 5	ST6GAL1	ST6 beta-galactosamide alpha-2,6-sialyltranferase 1	NEUROG2	neurogenin 2	PPP1R3A	protein phosphatase 1, regulatory (inhibitor) subunit 3A (glycogen and sarcoplasmic reticulum binding subunit, skeletal muscle)			D4S234E	DNA segment on chromosome 4 (unique) 234 expressed sequence	DKK2	dickkopf homolog 2 (Xenopus laevis)	LHX8	LIM homeobox 8			H2AFY	H2A histone family, member Y	KLF12	Kruppel-like factor 12	ZNF367	zinc finger protein 367			RAB15	RAB15, member RAS onocogene family
	SMNDC1	survival motor neuron domain containing 1	LMBRD2	LMBR1 domain containing 2			FLJ14668	hypothetical protein FLJ14668	IKZF2	IKAROS family zinc finger 2 (Helios)	UBFD1	ubiquitin family domain containing 1	EMP1	epithelial membrane protein 1	STK4	serine/threonine kinase 4	NHLH1	nescient helix loop helix 1	PSD4	pleckstrin and Sec7 domain containing 4			DACH1	dachshund homolog 1 (Drosophila)	DLL4	delta-like 4 (Drosophila)	LMX1A	LIM homeobox transcription factor 1, alpha			HAS3	hyaluronan synthase 3	KLF13	Kruppel-like factor 13	ZNF608	zinc finger protein 608			RAB28	RAB28, member RAS oncogene family
	SSH2	slingshot homolog 2 (Drosophila)	LOX	lysyl oxidase			FLJ20160	FLJ20160 protein	IL1RAPL1	interleukin 1 receptor accessory protein-like 1	USP21	ubiquitin specific peptidase 21	EN1	engrailed homeobox 1	STX4	syntaxin 4	NIPA1	non imprinted in Prader-Willi/Angelman syndrome 1	PTPN2	protein tyrosine phosphatase, non-receptor type 2			DCAMKL1	doublecortin and CaM kinase-like 1	DMRT3	doublesex and mab-3 related transcription factor 3	LOC728215	similar to transmembrane protein 28			HECW2	HECT, C2 and WW domain containing E3 ubiquitin protein ligase 2	KLHL18	kelch-like 18 (Drosophila)					RASA1	RAS p21 protein activator (GTPase activating protein) 1
	ST8SIA4	ST8 alpha-N-acetyl-neuraminide alpha-2,8-sialyltransferase 4	LRRC16	leucine rich repeat containing 16			FLJ39502	hypothetical protein FLJ39502	INA	internexin neuronal intermediate filament protein, alpha	VPS35	vacuolar protein sorting 35 homolog (S. cerevisiae)	ENTPD7	ectonucleoside triphosphate diphosphohydrolase 7	SULF1	sulfatase 1	NPAS2	neuronal PAS domain protein 2	PTPRM	protein tyrosine phosphatase, receptor type, M			DCBLD2	discoidin, CUB and LCCL domain containing 2	DNAJC13	DnaJ (Hsp40) homolog, subfamily C, member 13	LPHN3	latrophilin 3			HMGB3	high-mobility group box 3	KLHL28	kelch-like 28 (Drosophila)					RDX	radixin
	STRN3	striatin, calmodulin binding protein 3	MAF	v-maf musculoaponeurotic fibrosarcoma oncogene homolog (avian)			FNIP1	folliculin interacting protein 1	INSIG1	insulin induced gene 1	WDFY3	WD repeat and FYVE domain containing 3	EPHA3	EPH receptor A3	TAF9B	TAF9B RNA polymerase II, TATA box binding protein (TBP)-associated factor, 31kDa	NR4A2	nuclear receptor subfamily 4, group A, member 2	PUM1	pumilio homolog 1 (Drosophila)			DCUN1D4	DCN1, defective in cullin neddylation 1, domain containing 4 (S. cerevisiae)	DOT1L	DOT1-like, histone H3 methyltransferase (S. cerevisiae)	LRP12	low density lipoprotein-related protein 12			HOXC8	homeobox C8	KLHL3	kelch-like 3 (Drosophila)					RFX3	regulatory factor X, 3 (influences HLA class II expression)
	SVEP1	sushi, von Willebrand factor type A, EGF and pentraxin domain containing 1	MAGI2	membrane associated guanylate kinase, WW and PDZ domain containing 2			FSD1L	fibronectin type III and SPRY domain containing 1-like	IRS2	insulin receptor substrate 2	WIPI2	WD repeat domain, phosphoinositide interacting 2	EPHB3	EPH receptor B3	TMEM63B	transmembrane protein 63B	NR4A3	nuclear receptor subfamily 4, group A, member 3	QKI	quaking homolog, KH domain RNA binding (mouse)			DDX3X	DEAD (Asp-Glu-Ala-Asp) box polypeptide 3, X-linked	DPY19L3	dpy-19-like 3 (C. elegans)	LRP1B	low density lipoprotein-related protein 1B (deleted in tumors)			HRB	HIV-1 Rev binding protein	KPNA1	karyopherin alpha 1 (importin alpha 5)					RGS7BP	regulator of G-protein signalling 7 binding protein
	TAF12	TAF12 RNA polymerase II, TATA box binding protein (TBP)-associated factor, 20kDa	MAP3K3	mitogen-activated protein kinase kinase kinase 3			G3BP2	GTPase activating protein (SH3 domain) binding protein 2	ISL1	ISL1 transcription factor, LIM/homeodomain, (islet-1)	XRCC6BP1	XRCC6 binding protein 1	ERLIN2	ER lipid raft associated 2	TOX3	TOX high mobility group box family member 3	NTN4	netrin 4	RAB11FIP1	RAB11 family interacting protein 1 (class I)			DDX3Y	DEAD (Asp-Glu-Ala-Asp) box polypeptide 3, Y-linked	DPYD	dihydropyrimidine dehydrogenase	LRP2	low density lipoprotein-related protein 2			HSP90B1	heat shock protein 90kDa beta (Grp94), member 1	KPNA2	karyopherin alpha 2 (RAG cohort 1, importin alpha 1)					RICS	Rho GTPase-activating protein
	TAOK2	TAO kinase 2	MAP4K4	mitogen-activated protein kinase kinase kinase kinase 4			GABRA4	gamma-aminobutyric acid (GABA) A receptor, alpha 4	ITPR2	inositol 1,4,5-triphosphate receptor, type 2	YTHDF3	YTH domain family, member 3	ETV6	ets variant gene 6 (TEL oncogene)	TSPAN5	tetraspanin 5	NUP35	nucleoporin 35kDa	RAD17	RAD17 homolog (S. pombe)			DEDD	death effector domain containing	DRCTNNB1A	family with sequence similarity 126, member A	LRRIQ2	leucine-rich repeats and IQ motif containing 2			IBRDC1	IBR domain containing 1	LAMP2	lysosomal-associated membrane protein 2					RKHD2	ring finger and KH domain containing 2
	TARDBP	TAR DNA binding protein	MAPK1	mitogen-activated protein kinase 1			GABRB3	gamma-aminobutyric acid (GABA) A receptor, beta 3	JOSD1	Josephin domain containing 1	ZEB2	zinc finger E-box binding homeobox 2	FAM116A	family with sequence similarity 116, member A	TXNL1	thioredoxin-like 1	PAFAH1B1	platelet-activating factor acetylhydrolase, isoform Ib, alpha subunit 45kDa	RBPMS2	RNA binding protein with multiple splicing 2			DHDDS	dehydrodolichyl diphosphate synthase	DSCR1L1	Down syndrome critical region gene 1-like 1	LUZP2	leucine zipper protein 2			IL13RA1	interleukin 13 receptor, alpha 1	LASS6	LAG1 homolog, ceramide synthase 6 (S. cerevisiae)					RKHD3	ring finger and KH domain containing 3
	TMEM27	transmembrane protein 27	MDFIC	MyoD family inhibitor domain containing			GALNT10	UDP-N-acetyl-alpha-D-galactosamine:polypeptide N-acetylgalactosaminyltransferase 10 (GalNAc-T10)	KCNA3	potassium voltage-gated channel, shaker-related subfamily, member 3	ZNF329	zinc finger protein 329	FAM123B	family with sequence similarity 123B	UBAP1	ubiquitin associated protein 1	PAFAH1B2	platelet-activating factor acetylhydrolase, isoform Ib, beta subunit 30kDa	RND3	Rho family GTPase 3			DIXDC1	DIX domain containing 1	DTNA	dystrobrevin, alpha	MAML1	mastermind-like 1 (Drosophila)			IL17RD	interleukin 17 receptor D	LATS2	LATS, large tumor suppressor, homolog 2 (Drosophila)					RTN4	reticulon 4
	TNP1	transition protein 1 (during histone to protamine replacement)	MIER3	mesoderm induction early response 1, family member 3			GALNT7	UDP-N-acetyl-alpha-D-galactosamine:polypeptide N-acetylgalactosaminyltransferase 7 (GalNAc-T7)	KCNMA1	potassium large conductance calcium-activated channel, subfamily M, alpha member 1	ZNF403	zinc finger protein 403	FAM126B	family with sequence similarity 126, member B	UHMK1	U2AF homology motif (UHM) kinase 1	PAPOLA	poly(A) polymerase alpha	RNF4	ring finger protein 4			DLEU7	deleted in lymphocytic leukemia, 7	DUSP5	dual specificity phosphatase 5	MAP4K4	mitogen-activated protein kinase kinase kinase kinase 4			INHBB	inhibin, beta B (activin AB beta polypeptide)	LEF1	lymphoid enhancer-binding factor 1					SALL1	sal-like 1 (Drosophila)
	TNRC15	trinucleotide repeat containing 15	MMP16	matrix metallopeptidase 16 (membrane-inserted)			GGA3	golgi associated, gamma adaptin ear containing, ARF binding protein 3	KCTD9	potassium channel tetramerisation domain containing 9	ZNF609	zinc finger protein 609	FAM130A1	family with sequence similarity 130, member A1	UNC84A	unc-84 homolog A (C. elegans)	PBX3	pre-B-cell leukemia homeobox 3	RPS6KA3	ribosomal protein S6 kinase, 90kDa, polypeptide 3			DLL1	delta-like 1 (Drosophila)	DVL2	dishevelled, dsh homolog 2 (Drosophila)	MAPK14	mitogen-activated protein kinase 14			INOC1	INO80 complex homolog 1 (S. cerevisiae)	LEFTY1	left-right determination factor 1					SAP30L	SAP30-like
	TNRC6A	trinucleotide repeat containing 6A	MPP5	membrane protein, palmitoylated 5 (MAGUK p55 subfamily member 5)			GMFB	glia maturation factor, beta	KHDRBS1	KH domain containing, RNA binding, signal transduction associated 1			FAM57B	family with sequence similarity 57, member B	VPS26A	vacuolar protein sorting 26 homolog A (S. pombe)	PCAF	p300/CBP-associated factor	RTN3	reticulon 3			DLL4	delta-like 4 (Drosophila)	DYRK1A	dual-specificity tyrosine-(Y)-phosphorylation regulated kinase 1A	MASTL	microtubule associated serine/threonine kinase-like			ITGA11	integrin, alpha 11	LEFTY2	left-right determination factor 2					SATB2	SATB homeobox 2
	TPM3	tropomyosin 3	MTX3	metaxin 3			GRIA4	glutamate receptor, ionotrophic, AMPA 4	KIAA0240	KIAA0240			FAM70A	family with sequence similarity 70, member A	WAPAL	wings apart-like homolog (Drosophila)	PCDHA1	protocadherin alpha 1	RUNX2	runt-related transcription factor 2			DMTF1	cyclin D binding myb-like transcription factor 1	E2F6	E2F transcription factor 6	MAT2B	methionine adenosyltransferase II, beta			ITGA5	integrin, alpha 5 (fibronectin receptor, alpha polypeptide)	LHX6	LIM homeobox 6					SCN1A	sodium channel, voltage-gated, type I, alpha subunit
	TRPS1	trichorhinophalangeal syndrome I	MYCN	v-myc myelocytomatosis viral related oncogene, neuroblastoma derived (avian)			GRSF1	G-rich RNA sequence binding factor 1	KIAA0831	KIAA0831			FBN1	fibrillin 1	WDR44	WD repeat domain 44	PCDHA10	protocadherin alpha 10	SATB2	SATB homeobox 2			DNAJA2	DnaJ (Hsp40) homolog, subfamily A, member 2	E2F7	E2F transcription factor 7	MBD2	methyl-CpG binding domain protein 2			ITGA9	integrin, alpha 9	LHX8	LIM homeobox 8					SCN3A	sodium channel, voltage-gated, type III, alpha subunit
	TSC22D3	TSC22 domain family, member 3	MYO5A	myosin VA (heavy chain 12, myoxin)			GSK3B	glycogen synthase kinase 3 beta	KIAA1005	KIAA1005 protein			FBS1	fibrosin 1	WDTC1	WD and tetratricopeptide repeats 1	PCDHA12	protocadherin alpha 12	SBF2	SET binding factor 2			DOLPP1	dolichyl pyrophosphate phosphatase 1	EBF3	early B-cell factor 3	MBD5	methyl-CpG binding domain protein 5			ITGB8	integrin, beta 8	LMO3	LIM domain only 3 (rhombotin-like 2)					SEC24A	SEC24 related gene family, member A (S. cerevisiae)
	UBE2E3	ubiquitin-conjugating enzyme E2E 3 (UBC4/5 homolog, yeast)	MYO6	myosin VI			GTF3C2	general transcription factor IIIC, polypeptide 2, beta 110kDa	KIAA1212	KIAA1212			FBXL11	F-box and leucine-rich repeat protein 11	WNK3	WNK lysine deficient protein kinase 3	PCDHA13	protocadherin alpha 13	SCMH1	sex comb on midleg homolog 1 (Drosophila)			DRD1	dopamine receptor D1	ECE2	endothelin converting enzyme 2	MBIP	MAP3K12 binding inhibitory protein 1			ITPK1	inositol 1,3,4-triphosphate 5/6 kinase	LOC150786	RAB6C-like					SEMA4G	sema domain, immunoglobulin domain (Ig), transmembrane domain (TM) and short cytoplasmic domain, (semaphorin) 4G
	UNC5A	unc-5 homolog A (C. elegans)	NARG1	NMDA receptor regulated 1			HAO1	hydroxyacid oxidase (glycolate oxidase) 1	KIAA1429	KIAA1429			FBXW7	F-box and WD repeat domain containing 7	YAF2	YY1 associated factor 2	PCDHA2	protocadherin alpha 2	SEH1L	sel-1 suppressor of lin-12-like (C. elegans)			DSEL	dermatan sulfate epimerase-like	EDAR	ectodysplasin A receptor	MCL1	myeloid cell leukemia sequence 1 (BCL2-related)			ITSN2	intersectin 2	LOC153222	adult retina protein					SEMA6A	sema domain, transmembrane domain (TM), and cytoplasmic domain, (semaphorin) 6A
	VAPB	VAMP (vesicle-associated membrane protein)-associated protein B and C	NAT13	N-acetyltransferase 13			HAS2	hyaluronan synthase 2	KIAA1468	KIAA1468			FCHSD1	FCH and double SH3 domains 1	ZCCHC2	zinc finger, CCHC domain containing 2	PCDHA3	protocadherin alpha 3	SEL1L	selenoprotein T			DYNC1I1	dynein, cytoplasmic 1, intermediate chain 1	EDD1	E3 ubiquitin protein ligase, HECT domain containing, 1	MEA1	male-enhanced antigen 1			JMJD3	jumonji domain containing 3	LOC162427	hypothetical protein LOC162427					SEPHS1	selenophosphate synthetase 1
	ZDHHC9	zinc finger, DHHC-type containing 9	NAV3	neuron navigator 3			HAS3	hyaluronan synthase 3	KIF2A	kinesin heavy chain member 2A			FEM1B	fem-1 homolog b (C. elegans)	ZFP91	zinc finger protein 91 homolog (mouse)	PCDHA4	protocadherin alpha 4	SEMA4C	sema domain, immunoglobulin domain (Ig), transmembrane domain (TM) and short cytoplasmic domain, (semaphorin) 4C			DYNC1LI2	dynein, cytoplasmic 1, light intermediate chain 2	EDEM3	ER degradation enhancer, mannosidase alpha-like 3	MED12L	mediator of RNA polymerase II transcription, subunit 12 homolog (S. cerevisiae)-like			JPH3	junctophilin 3	LUC7L2	LUC7-like 2 (S. cerevisiae)					SETD5	SET domain containing 5
	ZFP36L1	zinc finger protein 36, C3H type-like 1	NDUFA4	NADH dehydrogenase (ubiquinone) 1 alpha subcomplex, 4, 9kDa			HECTD2	HECT domain containing 2	KLF12	Kruppel-like factor 12			FGA	fibrinogen alpha chain	ZNF238	zinc finger protein 238	PCDHA5	protocadherin alpha 5	SEP11	septin 11			DYRK1A	dual-specificity tyrosine-(Y)-phosphorylation regulated kinase 1A	EDNRA	endothelin receptor type A	MED28	mediator of RNA polymerase II transcription, subunit 28 homolog (S. cerevisiae)			KCND3	potassium voltage-gated channel, Shal-related subfamily, member 3	LYCAT	lysocardiolipin acyltransferase					SFRS1	splicing factor, arginine/serine-rich 1 (splicing factor 2, alternate splicing factor)
	ZIC3	Zic family member 3 heterotaxy 1 (odd-paired homolog, Drosophila)	NEDD4L	neural precursor cell expressed, developmentally down-regulated 4-like			HECTD3	HECT domain containing 3	KMO	kynurenine 3-monooxygenase (kynurenine 3-hydroxylase)			FKBP4	FK506 binding protein 4, 59kDa	ZNF579	zinc finger protein 579	PCDHA6	protocadherin alpha 6	SFRS5	splicing factor, arginine/serine-rich 5			DYRK1B	dual-specificity tyrosine-(Y)-phosphorylation regulated kinase 1B	EFHA2	EF-hand domain family, member A2	MEIS2	Meis homeobox 2			KIAA0082	KIAA0082	LYPD6	LY6/PLAUR domain containing 6					SIRT1	sirtuin (silent mating type information regulation 2 homolog) 1 (S. cerevisiae)
	ZNF275	zinc finger protein 275	NEDD9	neural precursor cell expressed, developmentally down-regulated 9			HGF	hepatocyte growth factor	KPNB1	karyopherin (importin) beta 1			FLJ14154	hypothetical protein FLJ14154	ZNF618	zinc finger protein 618	PCDHA7	protocadherin alpha 7	SGMS1	sphingomyelin synthase 1			E2F3	E2F transcription factor 3	EFNA3	ephrin-A3	MGAT4B	mannosyl (alpha-1,3-)-glycoprotein beta-1,4-N-acetylglucosaminyltransferase, isozyme B			KIAA0152	KIAA0152	MAML1	mastermind-like 1 (Drosophila)					SIX4	sine oculis homeobox homolog 4 (Drosophila)
	ZNF607	zinc finger protein 607	NEGR1	neuronal growth regulator 1			HIPK1	homeodomain interacting protein kinase 1	KRT1	keratin 1 (epidermolytic hyperkeratosis)			FLJ14668	hypothetical protein FLJ14668	ZNF654	zinc finger protein 654	PCDHA8	protocadherin alpha 8	SIAH1	seven in absentia homolog 1 (Drosophila)			E2F7	E2F transcription factor 7	EGFR	epidermal growth factor receptor (erythroblastic leukemia viral (v-erb-b) oncogene homolog, avian)	MGLL	monoglyceride lipase			KIAA0831	KIAA0831	MAP1B	microtubule-associated protein 1B					SLC30A6	solute carrier family 30 (zinc transporter), member 6
			NET1	neuroepithelial cell transforming gene 1			HMGA1	high mobility group AT-hook 1	LAMP2	lysosomal-associated membrane protein 2			FLJ20054	hypothetical protein FLJ20054			PCDHAC1	protocadherin alpha subfamily C, 1	SLC35B3	solute carrier family 35, member B3			EDA	ectodysplasin A	EHD3	EH-domain containing 3	MIER3	mesoderm induction early response 1, family member 3			KIAA1217	KIAA1217	MAP3K11	mitogen-activated protein kinase kinase kinase 11					SLC6A1	solute carrier family 6 (neurotransmitter transporter, GABA), member 1
			NFE2L1	nuclear factor (erythroid-derived 2)-like 1			HMGA2	high mobility group AT-hook 2	LASP1	LIM and SH3 protein 1			FLJ20309	hypothetical protein FLJ20309			PCDHAC2	protocadherin alpha subfamily C, 2	SLC7A6	solute carrier family 7 (cationic amino acid transporter, y+ system), member 6			EFNB1	ephrin-B1	EIF2C2	eukaryotic translation initiation factor 2C, 2	MKLN1	muskelin 1, intracellular mediator containing kelch motifs			KIAA1324L	KIAA1324-like	MAP3K14	mitogen-activated protein kinase kinase kinase 14					SOX11	SRY (sex determining region Y)-box 11
			NFIB	nuclear factor I/B			HNRPUL1	heterogeneous nuclear ribonucleoprotein U-like 1	LMBRD2	LMBR1 domain containing 2			FLJ25476	FLJ25476 protein			PDGFRA	platelet-derived growth factor receptor, alpha polypeptide	SMAD1	SMAD family member 1			EFNB2	ephrin-B2	ELAVL2	eukaryotic translation initiation factor 2, subunit 2 beta, 38kDa	MLL2	myeloid/lymphoid or mixed-lineage leukemia 2			KIAA1434	hypothetical protein KIAA1434	MAPK9	mitogen-activated protein kinase 9					SOX4	SRY (sex determining region Y)-box 4
			NSUN4	NOL1/NOP2/Sun domain family, member 4			HOXA5	homeobox A5	LOC153222	adult retina protein			FLJ31818	hypothetical protein FLJ31818			PERQ1	PERQ amino acid rich, with GYF domain 1	SMG7	Smg-7 homolog, nonsense mediated mRNA decay factor (C. elegans)			EGLN2	egl nine homolog 2 (C. elegans)	ELL2	elongation factor, RNA polymerase II, 2	MMP24	matrix metallopeptidase 24 (membrane-inserted)			KIAA1468	KIAA1468	MBNL2	muscleblind-like 2 (Drosophila)					SOX5	SRY (sex determining region Y)-box 5
			NUAK1	NUAK family, SNF1-like kinase, 1			HOXA9	homeobox A9	LOC153364	similar to metallo-beta-lactamase superfamily protein			FOS	v-fos FBJ murine osteosarcoma viral oncogene homolog			PEX5L	peroxisomal biogenesis factor 5-like	SNX27	sorting nexin family member 27			EIF2C1	eukaryotic translation initiation factor 2C, 1	ELMO1	engulfment and cell motility 1	MPPED2	metallophosphoesterase domain containing 2			KIAA1632	KIAA1632	MCCD1	mitochondrial coiled-coil domain 1					SOX6	SRY (sex determining region Y)-box 6
			NUDT4	nudix (nucleoside diphosphate linked moiety X)-type motif 4			HOXC4	homeobox C4	LOC728215	similar to transmembrane protein 28			FOXJ2	forkhead box J2			PFN2	profilin 2	SORBS1	sorbin and SH3 domain containing 1			EIF2C4	eukaryotic translation initiation factor 2C, 4	EMID1	EMI domain containing 1	MSH6	mutS homolog 6 (E. coli)			KIAA1787	KIAA1787 protein	MCL1	myeloid cell leukemia sequence 1 (BCL2-related)					SPPL3	signal peptide peptidase 3
			NUFIP2	nuclear fragile X mental retardation protein interacting protein 2			HOXD13	homeobox D13	LPIN1	lipin 1			FRAG1	FGF receptor activating protein 1			PGBD5	piggyBac transposable element derived 5	SP4	Sp4 transcription factor			EIF3S10	eukaryotic translation initiation factor 3, subunit 10 theta, 150/170kDa	EN2	engrailed homeobox 2	MXI1	MAX interactor 1			KITLG	KIT ligand	MECP2	methyl CpG binding protein 2 (Rett syndrome)					SPRED1	sprouty-related, EVH1 domain containing 1
			ONECUT2	one cut domain, family member 2			HOXD8	homeobox D8	LPP	LIM domain containing preferred translocation partner in lipoma			FRAS1	Fraser syndrome 1			PHF1	PHD finger protein 1	SQLE	squalene epoxidase			EIF4B	eukaryotic translation initiation factor 4B	ENAH	enabled homolog (Drosophila)	MYCN	v-myc myelocytomatosis viral related oncogene, neuroblastoma derived (avian)			KLC2	kinesin light chain 2	MED12L	mediator of RNA polymerase II transcription, subunit 12 homolog (S. cerevisiae)-like					SPRY1	sprouty homolog 1, antagonist of FGF signaling (Drosophila)
			PAK7	p21(CDKN1A)-activated kinase 7			HPGD	hydroxyprostaglandin dehydrogenase 15-(NAD)	LRRCC1	leucine rich repeat and coiled-coil domain containing 1			FRMD4A	FERM domain containing 4A			PHF6	PHD finger protein 6	ST6GALNAC3	ST6 (alpha-N-acetyl-neuraminyl-2,3-beta-galactosyl-1,3)-N-acetylgalactosaminide alpha-2,6-sialyltransferase 3			EIF4E	eukaryotic translation initiation factor 4E	ENC1	ectodermal-neural cortex (with BTB-like domain)	MYF5	myogenic factor 5			KLF4	Kruppel-like factor 4 (gut)	MEF2C	MADS box transcription enhancer factor 2, polypeptide C (myocyte enhancer factor 2C)					SRGAP3	SLIT-ROBO Rho GTPase activating protein 3
			PAPD4	PAP associated domain containing 4			IGF1	insulin-like growth factor 1 (somatomedin C)	LRRN3	leucine rich repeat neuronal 3			FSTL1	follistatin-like 1			PHTF2	putative homeodomain transcription factor 2	STC1	stanniocalcin 1			ELL	elongation factor RNA polymerase II	EPB41L1	erythrocyte membrane protein band 4.1-like 1	MYO1C	myosin IC			KLHL18	kelch-like 18 (Drosophila)	MFAP3L	microfibrillar-associated protein 3-like					SSH2	slingshot homolog 2 (Drosophila)
			PAPD5	PAP associated domain containing 5			INHBB	inhibin, beta B (activin AB beta polypeptide)	MAFK	v-maf musculoaponeurotic fibrosarcoma oncogene homolog K (avian)			GAB1	GRB2-associated binding protein 1			PITPNA	phosphatidylinositol transfer protein, alpha	STK3	serine/threonine kinase 3 (STE20 homolog, yeast)			ELL2	elongation factor, RNA polymerase II, 2	EPB41L4A	erythrocyte membrane protein band 4.1 like 4A	MYO1D	myosin ID			KPNB1	karyopherin (importin) beta 1	MIER3	mesoderm induction early response 1, family member 3					ST18	suppression of tumorigenicity 18 (breast carcinoma) (zinc finger protein)
			PDCD4	programmed cell death 4 (neoplastic transformation inhibitor)			ITGA5	integrin, alpha 5 (fibronectin receptor, alpha polypeptide)	MAP4K3	mitogen-activated protein kinase kinase kinase kinase 3			GAS7	growth arrest-specific 7			PKD2	polycystic kidney disease 2 (autosomal dominant)	STRBP	spermatid perinuclear RNA binding protein			ELMO2	engulfment and cell motility 2	EPHA4	EPH receptor A4	NETO2	neuropilin (NRP) and tolloid (TLL)-like 2			LASS5	LAG1 homolog, ceramide synthase 5 (S. cerevisiae)	MINK	potassium voltage-gated channel, Isk-related family, member 1					TAF15	TAF15 RNA polymerase II, TATA box binding protein (TBP)-associated factor, 68kDa
			PH-4	hypoxia-inducible factor prolyl 4-hydroxylase			ITGA6	integrin, alpha 6	MAPK9	mitogen-activated protein kinase 9			GDF8	growth differentiation factor 8			PKIA	protein kinase (cAMP-dependent, catalytic) inhibitor alpha	TBL1XR1	transducin (beta)-like 1X-linked receptor 1			ENAH	enabled homolog (Drosophila)	EPHB2	EPH receptor B2	NFAT5	nuclear factor of activated T-cells 5, tonicity-responsive			LBR	lamin B receptor	MINK1	misshapen-like kinase 1 (zebrafish)					TAF4	TAF4 RNA polymerase II, TATA box binding protein (TBP)-associated factor, 135kDa
			PHF20L1	PHD finger protein 20-like 1			ITGB8	integrin, beta 8	MATR3	matrin 3			GLIS2	GLIS family zinc finger 2			PKNOX1	PBX/knotted 1 homeobox 1	THRAP1	thyroid hormone receptor associated protein 1			ENSA	endosulfine alpha	ERG	v-ets erythroblastosis virus E26 oncogene homolog (avian)	NFE2L2	nuclear factor (erythroid-derived 2)-like 2			LENG8	leukocyte receptor cluster (LRC) member 8	MKRN1	makorin, ring finger protein, 1					TCF7L1	transcription factor 7-like 1 (T-cell specific, HMG-box)
			PHLDB2	pleckstrin homology-like domain, family B, member 2			ITPR1	inositol 1,4,5-triphosphate receptor, type 1	MBD6	methyl-CpG binding domain protein 6			GLIS3	GLIS family zinc finger 3			PLAG1	pleiomorphic adenoma gene 1	TM9SF3	transmembrane 9 superfamily member 3			EPB41L4B	erythrocyte membrane protein band 4.1 like 4B	EVI5	ecotropic viral integration site 5	NHLH2	nescient helix loop helix 2			LIMD2	LIM domain containing 2	MLL	myeloid/lymphoid or mixed-lineage leukemia (trithorax homolog, Drosophila)					TIMM9	translocase of inner mitochondrial membrane 9 homolog (yeast)
			PKN2	protein kinase N2			JAG1	jagged 1 (Alagille syndrome)	MBNL2	muscleblind-like 2 (Drosophila)			GMFB	glia maturation factor, beta			PLAGL2	pleiomorphic adenoma gene-like 2	TMEM28	transmembrane protein 28			EPHA1	EPH receptor A1	EYA1	eyes absent homolog 1 (Drosophila)	NPAS4	neuronal PAS domain protein 4			LIN28	lin-28 homolog (C. elegans)	MLL3	myeloid/lymphoid or mixed-lineage leukemia 3					TJAP1	tight junction associated protein 1 (peripheral)
			PLAGL2	pleiomorphic adenoma gene-like 2			JAKMIP2	janus kinase and microtubule interacting protein 2	MECP2	methyl CpG binding protein 2 (Rett syndrome)			GNG12	guanine nucleotide binding protein (G protein), gamma 12			PLCB1	phospholipase C, beta 1 (phosphoinositide-specific)	TMSB4X	thymosin, beta 4, X-linked			EPHA7	EPH receptor A7	EYA4	eyes absent homolog 4 (Drosophila)	NPAT	nuclear protein, ataxia-telangiectasia locus			LMTK2	lemur tyrosine kinase 2	MMP24	matrix metallopeptidase 24 (membrane-inserted)					TLN2	talin 2
			PLCL2	phospholipase C-like 2			KBTBD8	kelch repeat and BTB (POZ) domain containing 8	MEF2C	MADS box transcription enhancer factor 2, polypeptide C (myocyte enhancer factor 2C)			GOLGA7	golgi autoantigen, golgin subfamily a, 7			PLS1	plastin 1 (I isoform)	TMSL3	thymosin-like 3			ERC2	ELKS/RAB6-interacting/CAST family member 2	FAM105B	family with sequence similarity 105, member B	NRP1	neuropilin 1			LOC220594	TL132 protein	MNT	MAX binding protein					TLOC1	translocation protein 1
			PMP22	peripheral myelin protein 22			KCNH7	potassium voltage-gated channel, subfamily H (eag-related), member 7	MEGF11	multiple EGF-like-domains 11			GOPC	golgi associated PDZ and coiled-coil motif containing			PPP3CA	protein phosphatase 3 (formerly 2B), catalytic subunit, alpha isoform	TP53BP2	tumor protein p53 binding protein, 2			ESRRA	estrogen-related receptor alpha	FAM126B	family with sequence similarity 126, member B	NTRK3	neurotrophic tyrosine kinase, receptor, type 3			LOC51035	SAPK substrate protein 1	MRPS25	mitochondrial ribosomal protein S25					TMEFF1	transmembrane protein with EGF-like and two follistatin-like domains 1
			PODXL	podocalyxin-like			KCNJ2	potassium inwardly-rectifying channel, subfamily J, member 2	MEIS2	Meis homeobox 2			GPAM	glycerol-3-phosphate acyltransferase, mitochondrial			PPP3R1	protein phosphatase 3 (formerly 2B), regulatory subunit B, alpha isoform	TP53INP1	tumor protein p53 inducible nuclear protein 1			ESRRG	estrogen-related receptor gamma	FAM78A	family with sequence similarity 78, member A	NUDT22	nudix (nucleoside diphosphate linked moiety X)-type motif 22			LRP4	low density lipoprotein receptor-related protein 4	MTF1	metal-regulatory transcription factor 1					TMEM2	transmembrane protein 2
			PPM1D	protein phosphatase 1D magnesium-dependent, delta isoform			KCNK1	potassium channel, subfamily K, member 1	MGC39518	FAM126B family with sequence similarity 126, member B			GPR37	G protein-coupled receptor 37 (endothelin receptor type B-like)			PPP6C	protein phosphatase 6, catalytic subunit	TRA2A	transformer-2 alpha			ETNK1	ethanolamine kinase 1	FBXO30	F-box protein 30	NUPL1	nucleoporin like 1			LRP8	low density lipoprotein receptor-related protein 8, apolipoprotein e receptor	MTMR3	myotubularin related protein 3					TRIB2	tribbles homolog 2 (Drosophila)
			PPP1R9A	protein phosphatase 1, regulatory (inhibitor) subunit 9A			KCNQ4	potassium voltage-gated channel, KQT-like subfamily, member 4	MMP16	matrix metallopeptidase 16 (membrane-inserted)			GPR85	G protein-coupled receptor 85			PRRG1	proline rich Gla (G-carboxyglutamic acid) 1	TRAF7	TNF receptor-associated factor 7			EYA1	eyes absent homolog 1 (Drosophila)	FBXO33	F-box protein 33	ONECUT2	one cut domain, family member 2			LRRC41	leucine rich repeat containing 41	MTMR4	myotubularin related protein 4					TRIM2	tripartite motif-containing 2
			PPP3CA	protein phosphatase 3 (formerly 2B), catalytic subunit, alpha isoform			KIAA0152	KIAA0152	MORF4L1	mortality factor 4 like 1			GPX7	glutathione peroxidase 7			PSD	pleckstrin and Sec7 domain containing	TRAK2	trafficking protein, kinesin binding 2			EZH1	enhancer of zeste homolog 1 (Drosophila)	FBXW7	F-box and WD repeat domain containing 7	OSR1	odd-skipped related 1 (Drosophila)			LRRC55	leucine rich repeat containing 55	MTUS1	mitochondrial tumor suppressor 1					TSC22D3	TSC22 domain family, member 3
			PRDM10	PR domain containing 10			KIAA0528	KIAA0528	MORF4L2	mortality factor 4 like 2			GRM4	glutamate receptor, metabotropic 4			PTGFRN	prostaglandin F2 receptor negative regulator	TRPS1	trichorhinophalangeal syndrome I			FAM116A	family with sequence similarity 116, member A	FLJ10154	arginine and glutamate rich 1	OTUD4	OTU domain containing 4			LSM14A	LSM14A, SCD6 homolog A (S. cerevisiae)	MUTED	muted homolog (mouse)					USP15	ubiquitin specific peptidase 15
			PSD3	pleckstrin and Sec7 domain containing 3			KIAA1128	KIAA1128	MYB	v-myb myeloblastosis viral oncogene homolog (avian)			HAS3	hyaluronan synthase 3			PTPN3	protein tyrosine phosphatase, non-receptor type 3	TSC22D1	TSC22 domain family, member 1			FAM122A	family with sequence similarity 122A	FLRT2	fibronectin leucine rich transmembrane protein 2	OTX2	orthodenticle homeobox 2			LTBP1	latent transforming growth factor beta binding protein 1	MYCN	v-myc myelocytomatosis viral related oncogene, neuroblastoma derived (avian)					USP9X	ubiquitin specific peptidase 9, X-linked
			PTGFR	prostaglandin F receptor (FP)			KIAA1468	KIAA1468	MYBL1	v-myb myeloblastosis viral oncogene homolog (avian)-like 1			HBEGF	heparin-binding EGF-like growth factor			PTPN4	protein tyrosine phosphatase, non-receptor type 4 (megakaryocyte)	TXNRD1	thioredoxin reductase 1			FAM123B	family with sequence similarity 123B	FLRT3	fibronectin leucine rich transmembrane protein 3	PAIP1	poly(A) binding protein interacting protein 1			MAF	v-maf musculoaponeurotic fibrosarcoma oncogene homolog (avian)	MYLK	myosin, light chain kinase					VDAC2	voltage-dependent anion channel 2
			PXN	paxillin			KIAA1539	KIAA1539	MYEF2	myelin expression factor 2			HBP1	HMG-box transcription factor 1			PTPRO	protein tyrosine phosphatase, receptor type, O	UBE2E3	ubiquitin-conjugating enzyme E2E 3 (UBC4/5 homolog, yeast)			FAM54B	family with sequence similarity 54, member B	FNDC3A	fibronectin type III domain containing 3A	PAPOLB	poly(A) polymerase beta (testis specific)			MAF1	MAF1 homolog (S. cerevisiae)	MYST3	MYST histone acetyltransferase (monocytic leukemia) 3					WDR42A	WD repeat domain 42A
			QKI	quaking homolog, KH domain RNA binding (mouse)			KIAA1598	KIAA1598	NAT12	N-acetyltransferase 12			HDAC4	histone deacetylase 4			PURB	purine-rich element binding protein B	UBE2G1	ubiquitin-conjugating enzyme E2G 1 (UBC7 homolog, yeast)			FAM60A	family with sequence similarity 60, member A	FOSB	FBJ murine osteosarcoma viral oncogene homolog B	PAPPA	pregnancy-associated plasma protein A, pappalysin 1			MAFB	v-maf musculoaponeurotic fibrosarcoma oncogene homolog B (avian)	MYT1L	myelin transcription factor 1-like					WHSC1L1	Wolf-Hirschhorn syndrome candidate 1-like 1
			QSER1	glutamine and serine rich 1			KLF10	Kruppel-like factor 10	NAT13	N-acetyltransferase 13			HECW1	HECT, C2 and WW domain containing E3 ubiquitin protein ligase 1			QKI	quaking homolog, KH domain RNA binding (mouse)	UBE2N	ubiquitin-conjugating enzyme E2N (UBC13 homolog, yeast)			FAM70A	family with sequence similarity 70, member A	FOXD2	forkhead box D2	PBX3	pre-B-cell leukemia homeobox 3			MAMDC1	MAM domain containing 1	NAPE-PLD	N-acyl-phosphatidylethanolamine-hydrolyzing phospholipase D					WT1	Wilms tumor 1
			RAB14	RAB14, member RAS oncogene family			KLF4	Kruppel-like factor 4 (gut)	NBEA	neurobeachin			HEPACAM	hepatocyte cell adhesion molecule			RAB10	RAB10, member RAS oncogene family	UBQLN2	ubiquilin 2			FAM81A	family with sequence similarity 81, member A	FOXJ3	forkhead box J3	PCBP1	poly(rC) binding protein 1			MAP3K9	mitogen-activated protein kinase kinase kinase 9	NCOA7	nuclear receptor coactivator 7					YWHAG	tyrosine 3-monooxygenase/tryptophan 5-monooxygenase activation protein, gamma polypeptide
			RAPH1	Ras association (RalGDS/AF-6) and pleckstrin homology domains 1			KLHL28	kelch-like 28 (Drosophila)	NDRG3	NDRG family member 3			HIATL1	hippocampus abundant transcript-like 1			RAB22A	RAB22A, member RAS oncogene family	USP48	ubiquitin specific peptidase 48			FAM91A1	family with sequence similarity 91, member A1	FOXO1A	forkhead box O1A	PCBP2	poly(rC) binding protein 2			MAX	MYC associated factor X	NEK9	NIMA (never in mitosis gene a)- related kinase 9					ZCCHC11	zinc finger, CCHC domain containing 11
			RASA1	RAS p21 protein activator (GTPase activating protein) 1			KPNA2	karyopherin alpha 2 (RAG cohort 1, importin alpha 1)	NEGR1	neuronal growth regulator 1			HIF3A	hypoxia inducible factor 3, alpha subunit			RAB30	RAB30, member RAS oncogene family	VAX1	ventral anterior homeobox 1			FBXO21	F-box protein 21	FOXP2	forkhead box P2	PCDH19	protocadherin 19			MDFIC	MyoD family inhibitor domain containing	NEO1	neogenin homolog 1 (chicken)					ZEB2	zinc finger E-box binding homeobox 2
			RASA2	RAS p21 protein activator 2			KPNA3	karyopherin alpha 3 (importin alpha 4)	NFIB	nuclear factor I/B			HMCN1	hemicentin 1			RAB5B	RAB5B, member RAS oncogene family	VEGFA	vascular endothelial growth factor A			FBXO33	F-box protein 33	FOXP4	forkhead box P4	PCDH9	protocadherin 9			MECP2	methyl CpG binding protein 2 (Rett syndrome)	NEUROD1	neurogenic differentiation 1					ZFYVE1	zinc finger, FYVE domain containing 1
			RASSF5	Ras association (RalGDS/AF-6) domain family member 5			Kua	ubiquitin-conjugating enzyme variant Kua	NKRF	NF-kappaB repressing factor			HMGCR	3-hydroxy-3-methylglutaryl-Coenzyme A reductase			RAB8B	RAB8B, member RAS oncogene family	VEZF1	vascular endothelial zinc finger 1			FBXW7	F-box and WD repeat domain containing 7	FRS3	fibroblast growth factor receptor substrate 3	PCGF3	polycomb group ring finger 3			MED12L	mediator of RNA polymerase II transcription, subunit 12 homolog (S. cerevisiae)-like	NEUROD6	neurogenic differentiation 6					ZHX1	zinc fingers and homeoboxes 1
			RBM4B	RNA binding motif protein 4B			LARP1	La ribonucleoprotein domain family, member 1	NLK	nemo-like kinase			HMGCS1	3-hydroxy-3-methylglutaryl-Coenzyme A synthase 1 (soluble)			RABGAP1	RAB GTPase activating protein 1	VPS54	vacuolar protein sorting 54 homolog (S. cerevisiae)			FCHSD1	FCH and double SH3 domains 1	FRYL	FRY-like	PCTK2	PCTAIRE protein kinase 2			MEOX2	mesenchyme homeobox 2	NFIA	nuclear factor I/A					ZNF238	zinc finger protein 238
			RCOR1	REST corepressor 1			LARP4	La ribonucleoprotein domain family, member 4	NMNAT2	nicotinamide nucleotide adenylyltransferase 2			HMGN3	high mobility group nucleosomal binding domain 3			RAPGEF4	Rap guanine nucleotide exchange factor (GEF) 4	VSTM2	V-set and transmembrane domain containing 2			FCHSD2	FCH and double SH3 domains 2	FYN	FYN oncogene related to SRC, FGR, YES	PDE4D	phosphodiesterase 4D, cAMP-specific (phosphodiesterase E3 dunce homolog, Drosophila)			MGAT4A	mannosyl (alpha-1,3-)-glycoprotein beta-1,4-N-acetylglucosaminyltransferase, isozyme A	NFIB	nuclear factor I/B					ZNF644	zinc finger protein 644
			REV3L	REV3-like, catalytic subunit of DNA polymerase zeta (yeast)			LEF1	lymphoid enhancer-binding factor 1	NOVA1	neuro-oncological ventral antigen 1			HNF4G	hepatocyte nuclear factor 4, gamma			RASGEF1A	RasGEF domain family, member 1A	VTI1B	vesicle transport through interaction with t-SNAREs homolog 1B (yeast)			FGF2	fibroblast growth factor 2 (basic)	FZD4	frizzled homolog 4 (Drosophila)	PDGFRA	platelet-derived growth factor receptor, alpha polypeptide			MGC61598	similar to ankyrin-repeat protein Nrarp	NFYA	nuclear transcription factor Y, alpha
			RGS7	regulator of G-protein signalling 7			LGR4	leucine-rich repeat-containing G protein-coupled receptor 4	N-PAC	glyoxylate reductase 1 homolog (Arabidopsis)			HNRPF	heterogeneous nuclear ribonucleoprotein F			RASL11B	RAS-like, family 11, member B	WDR48	WD repeat domain 48			FGF7	fibroblast growth factor 7 (keratinocyte growth factor)	FZD7	frizzled homolog 7 (Drosophila)	PDIK1L	PDLIM1 interacting kinase 1 like			MIER1	mesoderm induction early response 1 homolog (Xenopus laevis)	NPAS3	neuronal PAS domain protein 3
			RIMS1	regulating synaptic membrane exocytosis 1			LHFPL4	lipoma HMGIC fusion partner-like 4	NPAS4	neuronal PAS domain protein 4			HNRPUL1	heterogeneous nuclear ribonucleoprotein U-like 1			RASSF2	Ras association (RalGDS/AF-6) domain family 2	WDTC1	WD and tetratricopeptide repeats 1			FGFR1	fibroblast growth factor receptor 1 (fms-related tyrosine kinase 2, Pfeiffer syndrome)	GABRB3	gamma-aminobutyric acid (GABA) A receptor, beta 3	PHF6	PHD finger protein 6			MITF	microphthalmia-associated transcription factor	NR2C2	nuclear receptor subfamily 2, group C, member 2
			RIN2	Ras and Rab interactor 2			LIF	leukemia inhibitory factor (cholinergic differentiation factor)	NR2C2	nuclear receptor subfamily 2, group C, member 2			HOM-TES-103	hypothetical protein LOC25900			RB1	retinoblastoma 1 (including osteosarcoma)	WHSC1	Wolf-Hirschhorn syndrome candidate 1			FLJ10159	sine oculis binding protein homolog (Drosophila)	GALNT1	UDP-N-acetyl-alpha-D-galactosamine:polypeptide N-acetylgalactosaminyltransferase 1 (GalNAc-T1)	PIP5K1B	phosphatidylinositol-4-phosphate 5-kinase, type I, beta			MLL	myeloid/lymphoid or mixed-lineage leukemia (trithorax homolog, Drosophila)	NR2F2	nuclear receptor subfamily 2, group F, member 2
			RNF170	ring finger protein 170			LOC153222	adult retina protein	NR4A3	nuclear receptor subfamily 4, group A, member 3			HOOK3	hook homolog 3 (Drosophila)			RBBP7	retinoblastoma binding protein 7	YBX2	Y box binding protein 2			FLJ11783	hypothetical protein FLJ11783	GALNT3	UDP-N-acetyl-alpha-D-galactosamine:polypeptide N-acetylgalactosaminyltransferase 3 (GalNAc-T3)	PLAGL2	pleiomorphic adenoma gene-like 2			MLLT10	myeloid/lymphoid or mixed-lineage leukemia (trithorax homolog, Drosophila); translocated to, 10	NR4A2	nuclear receptor subfamily 4, group A, member 2
			RPS6KB1	ribosomal protein S6 kinase, 70kDa, polypeptide 1			LOC203547	hypothetical protein LOC203547	NUAK1	NUAK family, SNF1-like kinase, 1			HPCAL4	hippocalcin like 4			RBJ	Ras-associated protein Rap1	YES1	v-yes-1 Yamaguchi sarcoma viral oncogene homolog 1			FLJ12529	pre-mRNA cleavage factor I, 59 kDa subunit	GALNT5	UDP-N-acetyl-alpha-D-galactosamine:polypeptide N-acetylgalactosaminyltransferase 5 (GalNAc-T5)	PLEKHA3	pleckstrin homology domain containing, family A (phosphoinositide binding specific) member 3			MMD	monocyte to macrophage differentiation-associated	NR4A3	nuclear receptor subfamily 4, group A, member 3
			RREB1	ras responsive element binding protein 1			LRRC16	leucine rich repeat containing 16	NUFIP2	nuclear fragile X mental retardation protein interacting protein 2			HSPG2	heparan sulfate proteoglycan 2			RBL1	retinoblastoma-like 1 (p107)	ZEB2	zinc finger E-box binding homeobox 2			FLJ25476	FLJ25476 protein	GALNT7	UDP-N-acetyl-alpha-D-galactosamine:polypeptide N-acetylgalactosaminyltransferase 7 (GalNAc-T7)	PLXNA2	plexin A2			MNT	MAX binding protein	NTN4	netrin 4
			RSPO1	R-spondin homolog (Xenopus laevis)			LRRN3	leucine rich repeat neuronal 3	NUMBL	numb homolog (Drosophila)-like			HTR7	5-hydroxytryptamine (serotonin) receptor 7 (adenylate cyclase-coupled)			RBL2	retinoblastoma-like 2 (p130)	ZHX3	zinc fingers and homeoboxes 3			FLJ36070	likely ortholog of MEF2-activating SAP transcriptional regulator	GATA2	GATA binding protein 2	POU3F1	POU domain, class 3, transcription factor 1			MOBKL1A	MOB1, Mps One Binder kinase activator-like 1A (yeast)	NUFIP2	nuclear fragile X mental retardation protein interacting protein 2
			RTKN	rhotekin			LRRTM4	leucine rich repeat transmembrane neuronal 4	NXPH1	neurexophilin 1			IFI30	interferon, gamma-inducible protein 30			REV3L	REV3-like, catalytic subunit of DNA polymerase zeta (yeast)	ZNF536	zinc finger protein 536			FLJ37357	hypothetical protein FLJ37357	GATA3	GATA binding protein 3	PPM1B	protein phosphatase 1B (formerly 2C), magnesium-dependent, beta isoform			MOSPD1	motile sperm domain containing 1	ODZ2	odz, odd Oz/ten-m homolog 2 (Drosophila)
			SACM1L	SAC1 suppressor of actin mutations 1-like (yeast)			LSM11	LSM11, U7 small nuclear RNA associated	ODZ1	odz, odd Oz/ten-m homolog 1(Drosophila)			IFNG	interferon, gamma			RGL1	ral guanine nucleotide dissociation stimulator-like 1	ZNF609	zinc finger protein 609			FLJ40142	FLJ40142 protein	GCC2	GRIP and coiled-coil domain containing 2	PPM1G	protein phosphatase 1G (formerly 2C), magnesium-dependent, gamma isoform			MPPED2	metallophosphoesterase domain containing 2	OPCML	opioid binding protein/cell adhesion molecule-like
			SBF2	SET binding factor 2			LSM12	LSM12 homolog (S. cerevisiae)	OSBPL8	oxysterol binding protein-like 8			IGF1	insulin-like growth factor 1 (somatomedin C)			RGMA	RGM domain family, member A	ZNF800	zinc finger protein 800			FNIP1	folliculin interacting protein 1	GDF8	growth differentiation factor 8	PPP1CB	protein phosphatase 1, catalytic subunit, beta isoform			MTF1	metal-regulatory transcription factor 1	ORMDL3	ORM1-like 3 (S. cerevisiae)
			SCAMP3	secretory carrier membrane protein 3			LTBP1	latent transforming growth factor beta binding protein 1	OVOL1	ovo-like 1(Drosophila)			IL1RAP	interleukin 1 receptor accessory protein			RHOV	ras homolog gene family, member V					FOSL1	FOS-like antigen 1	GENX-3414	genethonin 1	PPP3CA	protein phosphatase 3 (formerly 2B), catalytic subunit, alpha isoform			MUM1L1	melanoma associated antigen (mutated) 1-like 1	OSBPL8	oxysterol binding protein-like 8
			SCN3A	sodium channel, voltage-gated, type III, alpha subunit			MAB21L1	mab-21-like 1 (C. elegans)	PAPD4	PAP associated domain containing 4			IMPDH1	IMP (inosine monophosphate) dehydrogenase 1			RNF128	ring finger protein 128					FREQ	frequenin homolog (Drosophila)	GFPT2	glutamine-fructose-6-phosphate transaminase 2	PRPF4B	PRP4 pre-mRNA processing factor 4 homolog B (yeast)			MYBL1	v-myb myeloblastosis viral oncogene homolog (avian)-like 1	OTUD4	OTU domain containing 4
			SELI	selenoprotein I			MAN2A1	mannosidase, alpha, class 2A, member 1	PAPD5	PAP associated domain containing 5			INA	internexin neuronal intermediate filament protein, alpha			RPS6KA1	ribosomal protein S6 kinase, 90kDa, polypeptide 1					FRMPD1	FERM and PDZ domain containing 1	GLRA2	glycine receptor, alpha 2	PTPN4	protein tyrosine phosphatase, non-receptor type 4 (megakaryocyte)			MYST2	MYST histone acetyltransferase 2	OXR1	oxidation resistance 1
			SEMA3A	sema domain, immunoglobulin domain (Ig), short basic domain, secreted, (semaphorin) 3A			MAP1A	microtubule-associated protein 1A	PCDH17	protocadherin 17			INSIG1	insulin induced gene 1			RPS6KA5	ribosomal protein S6 kinase, 90kDa, polypeptide 4					FRYL	FRY-like	GLT25D2	glycosyltransferase 25 domain containing 2	PTPRD	protein tyrosine phosphatase, receptor type, D			NARG1	NMDA receptor regulated 1	PAK7	p21(CDKN1A)-activated kinase 7
			SEMA6A	sema domain, transmembrane domain (TM), and cytoplasmic domain, (semaphorin) 6A			MAP1B	microtubule-associated protein 1B	PCDH19	protocadherin 19			IREB2	iron-responsive element binding protein 2			RRAGD	Ras-related GTP binding D					FUBP1	far upstream element (FUSE) binding protein 1	GLTP	glycolipid transfer protein	PUM2	pumilio homolog 2 (Drosophila)			NBEA	neurobeachin	PAN3	PAN3 polyA specific ribonuclease subunit homolog (S. cerevisiae)
			SENP2	SUMO1/sentrin/SMT3 specific peptidase 2			MAP2	microtubule-associated protein 2	PCSK1	proprotein convertase subtilisin/kexin type 1			ISL1	ISL1 transcription factor, LIM/homeodomain, (islet-1)			RSBN1	round spermatid basic protein 1					FURIN	furin (paired basic amino acid cleaving enzyme)	GNAZ	guanine nucleotide binding protein (G protein), alpha z polypeptide	PURA	purine-rich element binding protein A			NCAM1	neural cell adhesion molecule 1	PAPOLA	poly(A) polymerase alpha
			SIRPA	signal-regulatory protein alpha			MAP3K2	mitogen-activated protein kinase kinase kinase 2	PCSK2	proprotein convertase subtilisin/kexin type 2			ITGA11	integrin, alpha 11			RUNX1	runt-related transcription factor 1 (acute myeloid leukemia 1; aml1 oncogene)					FVT1	follicular lymphoma variant translocation 1	GNG12	guanine nucleotide binding protein (G protein), gamma 12	QKI	quaking homolog, KH domain RNA binding (mouse)			NCOA1	nuclear receptor coactivator 1	PARP8	poly (ADP-ribose) polymerase family, member 8
			SKP1A	S-phase kinase-associated protein 1A (p19A)			MAP3K7IP2	mitogen-activated protein kinase kinase kinase 7 interacting protein 2	PDAP1	PDGFA associated protein 1			ITGA6	integrin, alpha 6			RYBP	RING1 and YY1 binding protein					FZD10	frizzled homolog 10 (Drosophila)	GOLPH2	golgi phosphoprotein 2	RAB11A	RAB11A, member RAS oncogene family			NDST1	N-deacetylase/N-sulfotransferase (heparan glucosaminyl) 1	PBX3	pre-B-cell leukemia homeobox 3
			SLC1A2	solute carrier family 1 (glial high affinity glutamate transporter), member 2			MAP3K7IP3	mitogen-activated protein kinase kinase kinase 7 interacting protein 3	PDE4D	phosphodiesterase 4D, cAMP-specific (phosphodiesterase E3 dunce homolog, Drosophila)			JARID1A	jumonji, AT rich interactive domain 1A			SACS	spastic ataxia of Charlevoix-Saguenay (sacsin)					G0S2	G0/G1switch 2	GPAM	glycerol-3-phosphate acyltransferase, mitochondrial	RAB11FIP5	RAB11 family interacting protein 5 (class I)			NFAT5	nuclear factor of activated T-cells 5, tonicity-responsive	PCAF	p300/CBP-associated factor
			SLC24A3	solute carrier family 24 (sodium/potassium/calcium exchanger), member 3			MAP9	microtubule-associated protein 9	PHF12	PHD finger protein 12			JARID1B	jumonji, AT rich interactive domain 1B			SENP1	SUMO1/sentrin specific peptidase 1					GABBR1	gamma-aminobutyric acid (GABA) B receptor, 1	GPD1L	glycerol-3-phosphate dehydrogenase 1-like	RAB6B	RAB6B, member RAS oncogene family			NHS	Nance-Horan syndrome (congenital cataracts and dental anomalies)	PCDHA1	protocadherin alpha 1
			SLC25A25	solute carrier family 25 (mitochondrial carrier; phosphate carrier), member 25			MAPK6	mitogen-activated protein kinase 6	PHF19	PHD finger protein 19			JARID1C	jumonji, AT rich interactive domain 1C			SERP1	stress-associated endoplasmic reticulum protein 1					GABRA1	gamma-aminobutyric acid (GABA) A receptor, alpha 1	GPR126	G protein-coupled receptor 126	RAB8B	RAB8B, member RAS oncogene family			NLK	nemo-like kinase	PCDHA10	protocadherin alpha 10
			SLC4A4	solute carrier family 4, sodium bicarbonate cotransporter, member 4			MARK1	MAP/microtubule affinity-regulating kinase 1	PHLDA1	pleckstrin homology-like domain, family A, member 1			JMJD3	jumonji domain containing 3			SFRS2	splicing factor, arginine/serine-rich 2					GAN	giant axonal neuropathy (gigaxonin)	GRB2	growth factor receptor-bound protein 2	RBM24	RNA binding motif protein 24			NME7	non-metastatic cells 7, protein expressed in (nucleoside-diphosphate kinase)	PCDHA11	protocadherin alpha 11
			SLITRK4	SLIT and NTRK-like family, member 1			MATR3	matrin 3	PHLDA3	pleckstrin homology-like domain, family A, member 3			JOSD1	Josephin domain containing 1			SLC17A7	solute carrier family 17 (sodium-dependent inorganic phosphate cotransporter), member 7					GGA3	golgi associated, gamma adaptin ear containing, ARF binding protein 3	GREM1	gremlin 1, cysteine knot superfamily, homolog (Xenopus laevis)	RC3H1	ring finger and CCCH-type zinc finger domains 1			NOG	noggin	PCDHA12	protocadherin alpha 12
			SLITRK6	SLIT and NTRK-like family, member 4			MCL1	myeloid cell leukemia sequence 1 (BCL2-related)	PLAA	phospholipase A2-activating protein			KBTBD8	kelch repeat and BTB (POZ) domain containing 8			SLC1A2	solute carrier family 1 (glial high affinity glutamate transporter), member 2					GHR	growth hormone receptor	GSPT1	G1 to S phase transition 1	RCN2	reticulocalbin 2, EF-hand calcium binding domain			NOPE	likely ortholog of mouse neighbor of Punc E11	PCDHA13	protocadherin alpha 13
			SNX15	sorting nexin 15			MECP2	methyl CpG binding protein 2 (Rett syndrome)	PLD2	phospholipase D2			KCNIP2	Kv channel interacting protein 2			SLC24A4	solute carrier family 24 (sodium/potassium/calcium exchanger), member 4					GLS2	glutaminase 2 (liver, mitochondrial)	GTF2I	general transcription factor II, i	RERG	RAS-like, estrogen-regulated, growth inhibitor			NOVA1	neuro-oncological ventral antigen 1	PCDHA2	protocadherin alpha 2
			SNX27	sorting nexin family member 27			MFHAS1	malignant fibrous histiocytoma amplified sequence 1	PLEKHG3	pleckstrin homology domain containing, family G (with RhoGef domain) member 3			KCNMA1	potassium large conductance calcium-activated channel, subfamily M, alpha member 1			SLC2A4	solute carrier family 2 (facilitated glucose transporter), member 4					GLUD1	glutamate dehydrogenase 1	H2AFZ	H2A histone family, member Z	REV3L	REV3-like, catalytic subunit of DNA polymerase zeta (yeast)			NPEPL1	aminopeptidase-like 1	PCDHA3	protocadherin alpha 3
			SOCS7	suppressor of cytokine signaling 7			MGAT4A	mannosyl (alpha-1,3-)-glycoprotein beta-1,4-N-acetylglucosaminyltransferase, isozyme A	PPAP2B	phosphatidic acid phosphatase type 2B			KCTD3	potassium channel tetramerisation domain containing 3			SLC30A3	solute carrier family 30 (zinc transporter), member 3					GLUD2	glutamate dehydrogenase 2	H3F3B	H3 histone, family 3B (H3.3B)	RFFL	ring finger and FYVE-like domain containing 1			NPTX1	neuronal pentraxin I	PCDHA4	protocadherin alpha 4
			SOX11	SRY (sex determining region Y)-box 11			MIB1	mindbomb homolog 1 (Drosophila)	PPM1B	protein phosphatase 1B (formerly 2C), magnesium-dependent, beta isoform			KCTD5	potassium channel tetramerisation domain containing 5			SLITRK3	SLIT and NTRK-like family, member 3					GNAI3	guanine nucleotide binding protein (G protein), alpha inhibiting activity polypeptide 3	HAPLN1	hyaluronan and proteoglycan link protein 1	RGMA	RGM domain family, member A			NRP1	neuropilin 1	PCDHA5	protocadherin alpha 5
			SOX9	SRY (sex determining region Y)-box 9 (campomelic dysplasia, autosomal sex-reversal)			MIER3	mesoderm induction early response 1, family member 3	PPM1D	protein phosphatase 1D magnesium-dependent, delta isoform			KIAA0355	KIAA0355			SMAD5	SMAD family member 5					GOLGA1	golgi autoantigen, golgin subfamily a, 1	HBEGF	heparin-binding EGF-like growth factor	RHOA	ras homolog gene family, member A			NT5C3	5'-nucleotidase, cytosolic III	PCDHA6	protocadherin alpha 6
			SP3	Sp3 transcription factor			MITF	microphthalmia-associated transcription factor	PPM1E	protein phosphatase 1E (PP2C domain containing)			KIAA1024	KIAA1024 protein			SMOC1	SPARC related modular calcium binding 1					GORASP2	golgi reassembly stacking protein 2, 55kDa	HCN4	hyperpolarization activated cyclic nucleotide-gated potassium channel 4	RHOQ	ras homolog gene family, member Q			OSBPL11	oxysterol binding protein-like 11	PCDHA7	protocadherin alpha 7
			SPATS2	spermatogenesis associated, serine-rich 2			MLL3	myeloid/lymphoid or mixed-lineage leukemia 3	PPP1CB	protein phosphatase 1, catalytic subunit, beta isoform			KIAA1128	KIAA1128			SMOC2	SPARC related modular calcium binding 2					GPATCH8	G patch domain containing 8	HIP1	huntingtin interacting protein 1	RHOT1	ras homolog gene family, member T1			OTUD4	OTU domain containing 4	PCDHA8	protocadherin alpha 8
			SPOP	speckle-type POZ protein			MMP14	matrix metallopeptidase 14 (membrane-inserted)	PPP1R12A	protein phosphatase 1, regulatory (inhibitor) subunit 12A			KIAA1166	KIAA1166			SNX16	sorting nexin 16					GPR63	G protein-coupled receptor 63	HIVEP2	human immunodeficiency virus type I enhancer binding protein 2	RIC8B	resistance to inhibitors of cholinesterase 8 homolog B (C. elegans)			OTX1	orthodenticle homeobox 1	PCDHA9	protocadherin alpha 9
			SPSB4	splA/ryanodine receptor domain and SOCS box containing 4			MMP16	matrix metallopeptidase 16 (membrane-inserted)	PRDM10	PR domain containing 10			KIAA1434	KIAA1434			SOCS6	suppressor of cytokine signaling 6					GRAMD3	GRAM domain containing 3	HLX1	H2.0-like homeobox 1 (Drosophila)	RIMS1	regulating synaptic membrane exocytosis 1			OTX2	orthodenticle homeobox 2	PCDHAC1	protocadherin alpha subfamily C, 1
			SRGAP1	SLIT-ROBO Rho GTPase activating protein 1			MOBKL2C	MOB1, Mps One Binder kinase activator-like 2C (yeast)	PRICKLE2	prickle homolog 2 (Drosophila)			KIAA1720	SH3-binding domain protein 5-like			SOX4	SRY (sex determining region Y)-box 4					GRIN1	glutamate receptor, ionotropic, N-methyl D-aspartate 1	HMGB3	high-mobility group box 3	RIPK5	receptor interacting protein kinase 5			PAPD4	PAP associated domain containing 4	PCDHAC2	protocadherin alpha subfamily C, 2
			SRGAP2	SLIT-ROBO Rho GTPase activating protein 2			MRAS	muscle RAS oncogene homolog	PRKAG2	protein kinase, AMP-activated, gamma 2 non-catalytic subunit			KIF26B	kinesin family member 26B			SP8	Sp8 transcription factor					GRM7	glutamate receptor, metabotropic 7	HMGCR	3-hydroxy-3-methylglutaryl-Coenzyme A reductase	RNF128	ring finger protein 128			PBXIP1	pre-B-cell leukemia homeobox interacting protein 1	PERQ1	PERQ amino acid rich, with GYF domain 1
			SSH2	slingshot homolog 2 (Drosophila)			MTDH	metadherin	PRKCA	protein kinase C, alpha			KIF3B	kinesin family member 3B			SPRY4	sprouty homolog 4 (Drosophila)					HAS2	hyaluronan synthase 2	HNRPF	heterogeneous nuclear ribonucleoprotein F	RNF165	ring finger protein 165			PCDH10	protocadherin 10	PFN2	profilin 2
			ST18	suppression of tumorigenicity 18 (breast carcinoma) (zinc finger protein)			MTPN	myotrophin	PRKCB1	protein kinase C, beta 1			KIFC2	kinesin family member C2			SRGAP3	SLIT-ROBO Rho GTPase activating protein 3					HDGF	hepatoma-derived growth factor (high-mobility group protein 1-like)	HORMAD2	HORMA domain containing 2	ROBO1	roundabout, axon guidance receptor, homolog 1 (Drosophila)			PDIA3	protein disulfide isomerase family A, member 3	PGBD5	piggyBac transposable element derived 5
			STC1	stanniocalcin 1			MTX2	metaxin 2	PRKG1	protein kinase, cGMP-dependent, type I			KIRREL	kin of IRRE like (Drosophila)			SS18L1	synovial sarcoma translocation gene on chromosome 18-like 1					HECTD1	HECT domain containing 1	HOXA10	homeobox A10	RPS6KA3	ribosomal protein S6 kinase, 90kDa, polypeptide 3			PDK4	pyruvate dehydrogenase kinase, isozyme 4	PHF2	PHD finger protein 2
			TAGLN2	transgelin 2			MUM1L1	melanoma associated antigen (mutated) 1-like 1	PRPS2	phosphoribosyl pyrophosphate synthetase 2			KLF12	Kruppel-like factor 12			SSFA2	sperm specific antigen 2					HELZ	helicase with zinc finger	HOXA13	homeobox A13	RPS6KA4	ribosomal protein S6 kinase, 90kDa, polypeptide 4			PHACTR2	phosphatase and actin regulator 2	PHF6	PHD finger protein 6
			TBPL1	TBP-like 1			MXI1	MAX interactor 1	PSME4	proteasome (prosome, macropain) activator subunit 4			KLF13	Kruppel-like factor 13			SSH2	slingshot homolog 2 (Drosophila)					HIRA	HIR histone cell cycle regulation defective homolog A (S. cerevisiae)	HOXA5	homeobox A5	RPS6KA5	ribosomal protein S6 kinase, 90kDa, polypeptide 5			PHF15	PHD finger protein 15	PHLPPL	PH domain and leucine rich repeat protein phosphatase-like
			TCTEX1D1	Tctex1 domain containing 1			MYCBP	c-myc binding protein	PTP4A1	protein tyrosine phosphatase type IVA, member 1			KLF4	Kruppel-like factor 4 (gut)			SSX2IP	synovial sarcoma, X breakpoint 2 interacting protein					HMGA1	high mobility group AT-hook 1	HOXB3	homeobox B3	RPS6KB1	ribosomal protein S6 kinase, 70kDa, polypeptide 1			PHF20	PHD finger protein 20	PKN2	protein kinase N2
			TGFBR2	transforming growth factor, beta receptor II (70/80kDa)			NAB1	NGFI-A binding protein 1 (EGR1 binding protein 1)	PTPN3	protein tyrosine phosphatase, non-receptor type 3			KLHDC3	kelch domain containing 3			STAT3	signal transducer and activator of transcription 3 (acute-phase response factor)					HMGA2	high mobility group AT-hook 2	HOXB5	homeobox B5	RSF1	remodeling and spacing factor 1			PHF3	PHD finger protein 3	PLAG1	pleiomorphic adenoma gene 1
			THRAP1	thyroid hormone receptor associated protein 1			NAGPA	N-acetylglucosamine-1-phosphodiester alpha-N-acetylglucosaminidase	PTPRG	protein tyrosine phosphatase, receptor type, G			KLHDC5	kelch domain containing 5			STC1	stanniocalcin 1					HNRPA1	heterogeneous nuclear ribonucleoprotein A1	HOXB8	homeobox B8	RTN1	reticulon 1			PICALM	phosphatidylinositol binding clathrin assembly protein	PLAGL2	pleiomorphic adenoma gene-like 2
			TIRAP	toll-interleukin 1 receptor (TIR) domain containing adaptor protein			NAP1L5	nucleosome assembly protein 1-like 5	PUM2	pumilio homolog 2 (Drosophila)			KLHL28	kelch-like 28 (Drosophila)			STK38	serine/threonine kinase 38					HOXA10	homeobox A10	HOXC11	homeobox C11	RYBP	RING1 and YY1 binding protein			PIK3R3	phosphoinositide-3-kinase, regulatory subunit 3 (p55, gamma)	PLEKHA3	pleckstrin homology domain containing, family A (phosphoinositide binding specific) member 3
			TLE4	transducin-like enhancer of split 4 (E(sp1) homolog, Drosophila)			NARG1	NMDA receptor regulated 1	PURB	purine-rich element binding protein B			KPNA4	karyopherin alpha 4 (importin alpha 3)			SUMF1	sulfatase modifying factor 1					HOXA3	homeobox A3	HOXC6	homeobox C6	SACS	spastic ataxia of Charlevoix-Saguenay (sacsin)			PLAA	phospholipase A2-activating protein	PLEKHM1	pleckstrin homology domain containing, family M (with RUN domain) member 1
			TM9SF4	transmembrane 9 superfamily protein member 4			NEK6	NIMA (never in mitosis gene a)-related kinase 6	R3HDM1	R3H domain containing 1			KY	kyphoscoliosis peptidase			SUV420H1	suppressor of variegation 4-20 homolog 1 (Drosophila)					HOXC11	homeobox C11	HUNK	hormonally upregulated Neu-associated kinase	SCARB2	scavenger receptor class B, member 2			PNPLA6	patatin-like phospholipase domain containing 6	PLXNA1	plexin A1
			TMEM178	transmembrane protein 178			NHS	Nance-Horan syndrome (congenital cataracts and dental anomalies)	RAB10	RAB10, member RAS oncogene family			LAMC1	laminin, gamma 1 (formerly LAMB2)			SYAP1	synapse associated protein 1, SAP47 homolog (Drosophila)					HOXC8	homeobox C8	ID2	inhibitor of DNA binding 2, dominant negative helix-loop-helix protein	SCN1A	sodium channel, voltage-gated, type I, alpha subunit			POU3F2	POU domain, class 3, transcription factor 2	POLQ	polymerase (DNA directed), theta
			TMOD3	tropomodulin 3 (ubiquitous)			NIPBL	Nipped-B homolog (Drosophila)	RAB8B	RAB8B, member RAS oncogene family			LARP5	La ribonucleoprotein domain family, member 5			TAL1	T-cell acute lymphocytic leukemia 1					HSPA4L	heat shock 70kDa protein 4-like	ID4	inhibitor of DNA binding 4, dominant negative helix-loop-helix protein	SCN2A	sodium channel, voltage-gated, type II, alpha subunit			POU4F2	POU domain, class 4, transcription factor 2	PPP1R10	protein phosphatase 1, regulatory (inhibitor) subunit 10
			TNFRSF11B	tumor necrosis factor receptor superfamily, member 11b (osteoprotegerin)			NKTR	natural killer-tumor recognition sequence	RAI2	retinoic acid induced 2			LDOC1L	leucine zipper, down-regulated in cancer 1-like			TGOLN2	trans-golgi network protein 2					HSPG2	heparan sulfate proteoglycan 2	IGF1	insulin-like growth factor 1 (somatomedin C)	SCOC	short coiled-coil protein			PPARGC1A	peroxisome proliferator-activated receptor gamma, coactivator 1 alpha	PPP3R1	protein phosphatase 3 (formerly 2B), regulatory subunit B, alpha isoform
			TRIM2	tripartite motif-containing 2			NLK	nemo-like kinase	RALB	v-ral simian leukemia viral oncogene homolog B (ras related; GTP binding protein)			LEP	leptin (obesity homolog, mouse)			TIMP3	TIMP metallopeptidase inhibitor 3 (Sorsby fundus dystrophy, pseudoinflammatory)					HTR2C	5-hydroxytryptamine (serotonin) receptor 2C	IKZF2	IKAROS family zinc finger 2 (Helios)	SDCBP	syndecan binding protein (syntenin)			PPFIA2	protein tyrosine phosphatase, receptor type, f polypeptide (PTPRF), interacting protein (liprin), alpha 2	PPP6C	protein phosphatase 6, catalytic subunit
			UBE1L2	ubiquitin-activating enzyme E1-like 2			NOL4	nucleolar protein 4	RAP1A	RAP1A, member of RAS oncogene family			LGI2	leucine-rich repeat LGI family, member 2			TLE4	transducin-like enhancer of split 4 (E(sp1) homolog, Drosophila)					HTR4	5-hydroxytryptamine (serotonin) receptor 4	IL10	interleukin 10	SETD1A	SET domain containing 1A			PPP1CB	protein phosphatase 1, catalytic subunit, beta isoform	PRDM4	PR domain containing 4
			UBE2Z	ubiquitin-conjugating enzyme E2Z (putative)			NOVA1	neuro-oncological ventral antigen 1	RAP2A	RAP2A, member of RAS oncogene family			LIF	leukemia inhibitory factor (cholinergic differentiation factor)			TNFAIP1	tumor necrosis factor, alpha-induced protein 1 (endothelial)					IBRDC1	IBR domain containing 1	ING5	inhibitor of growth family, member 5	SETD2	SET domain containing 2			PPP1R10	protein phosphatase 1, regulatory (inhibitor) subunit 10	PRDM8	PR domain containing 8
			USP31	ubiquitin specific peptidase 31			NRIP1	nuclear receptor interacting protein 1	RAPGEF4	Rap guanine nucleotide exchange factor (GEF) 4			LOC153364	similar to metallo-beta-lactamase superfamily protein			TNFRSF21	tumor necrosis factor receptor superfamily, member 21					IBRDC2	IBR domain containing 2	IRF4	interferon regulatory factor 4	SETD3	SET domain containing 3			PPP1R12A	protein phosphatase 1, regulatory (inhibitor) subunit 12A	PRR16	proline rich 16
			USP46	ubiquitin specific peptidase 46			NTN4	netrin 4	RAPH1	Ras association (RalGDS/AF-6) and pleckstrin homology domains 1			LOC388272	similar to RIKEN cDNA 4921524J17			TNFSF11	tumor necrosis factor (ligand) superfamily, member 11					IGF2R	insulin-like growth factor 2 receptor	IRS1	insulin receptor substrate 1	SGCD	sarcoglycan, delta (35kDa dystrophin-associated glycoprotein)			PPP1R9B	protein phosphatase 1, regulatory (inhibitor) subunit 9B	PRRG1	proline rich Gla (G-carboxyglutamic acid) 1
			USP52	ubiquitin specific peptidase 52			NUP153	nucleoporin 153kDa	RARB	retinoic acid receptor, beta			LOC399947	similar to expressed sequence AI593442			TNKS2	tankyrase, TRF1-interacting ankyrin-related ADP-ribose polymerase 2					IHH	Indian hedgehog homolog (Drosophila)	ISL1	ISL1 transcription factor, LIM/homeodomain, (islet-1)	SGMS1	sphingomyelin synthase 1			PRICKLE2	prickle homolog 2 (Drosophila)	PRRX1	paired related homeobox 1
			UXS1	UDP-glucuronate decarboxylase 1			NUP50	nucleoporin 50kDa	RBM25	RNA binding motif protein 25			LOC653319	hypothetical protein LOC653319			TP53INP1	tumor protein p53 inducible nuclear protein 1					IL1RAPL1	interleukin 1 receptor accessory protein-like 1	ITGA5	integrin, alpha 5 (fibronectin receptor, alpha polypeptide)	SH3KBP1	SH3-domain kinase binding protein 1			PRKAA1	protein kinase, AMP-activated, alpha 1 catalytic subunit	PTPRD	protein tyrosine phosphatase, receptor type, D
			VAMP4	vesicle-associated membrane protein 4			NUS1	nuclear undecaprenyl pyrophosphate synthase 1 homolog (S. cerevisiae)	REV1	REV1 homolog (S. cerevisiae)			LOXL4	lysyl oxidase-like 4			TP53INP2	tumor protein p53 inducible nuclear protein 2					INSR	insulin receptor	ITGB8	integrin, beta 8	SHANK2	SH3 and multiple ankyrin repeat domains 2			PRKAG2	protein kinase, AMP-activated, gamma 2 non-catalytic subunit	PURA	purine-rich element binding protein A
			XRN1	5'-3' exoribonuclease 1			OAF	OAF homolog (Drosophila)	RFXDC2	regulatory factor X domain containing 2			LPL	lipoprotein lipase			TRIM3	tripartite motif-containing 3					ISOC1	isochorismatase domain containing 1	ITPKC	inositol 1,4,5-trisphosphate 3-kinase C	SIX4	sine oculis homeobox homolog 4 (Drosophila)			PSCD3	pleckstrin homology, Sec7 and coiled-coil domains 3	PURB	purine-rich element binding protein B
			YES1	v-yes-1 Yamaguchi sarcoma viral oncogene homolog 1			OBFC2A	oligonucleotide/oligosaccharide-binding fold containing 2A	RHOBTB1	Rho-related BTB domain containing 1			LSM11	LSM11, U7 small nuclear RNA associated			TRIP10	thyroid hormone receptor interactor 10					ITGA2	integrin, alpha 2 (CD49B, alpha 2 subunit of VLA-2 receptor)	ITSN2	intersectin 2	SLAIN1	SLAIN motif family, member 1			PTEN	phosphatase and tensin homolog (mutated in multiple advanced cancers 1)	RAB11A	RAB11A, member RAS oncogene family
			YTHDC1	YTH domain containing 1			OGT	O-linked N-acetylglucosamine (GlcNAc) transferase (UDP-N-acetylglucosamine:polypeptide-N-acetylglucosaminyl transferase)	RIC8B	resistance to inhibitors of cholinesterase 8 homolog B (C. elegans)			LUZP1	leucine zipper protein 1			TRIP11	thyroid hormone receptor interactor 11					ITPR1	inositol 1,4,5-triphosphate receptor, type 1	JAZF1	JAZF zinc finger 1	SLC12A2	solute carrier family 12 (sodium/potassium/chloride transporters), member 2			PTPRD	protein tyrosine phosphatase, receptor type, D	RAB11FIP1	RAB11 family interacting protein 1 (class I)
			YTHDF2	YTH domain family, member 2			OSBPL11	oxysterol binding protein-like 11	RICTOR	rapamycin-insensitive companion of mTOR			MAFB	v-maf musculoaponeurotic fibrosarcoma oncogene homolog B (avian)			TSG101	tumor susceptibility gene 101					KBTBD2	kelch repeat and BTB (POZ) domain containing 2	JMJD1A	jumonji domain containing 1A	SLC17A7	solute carrier family 17 (sodium-dependent inorganic phosphate cotransporter), member 7			PTPRM	protein tyrosine phosphatase, receptor type, M	RAB22A	RAB22A, member RAS oncogene family
			ZBTB10	zinc finger and BTB domain containing 10			OSBPL2	oxysterol binding protein-like 2	RIMS1	regulating synaptic membrane exocytosis 1			MAFG	v-maf musculoaponeurotic fibrosarcoma oncogene homolog G (avian)			TUSC2	tumor suppressor candidate 2					KCNAB1	potassium voltage-gated channel, shaker-related subfamily, beta member 1	JMJD1C	jumonji domain containing 1C	SLC18A2	solute carrier family 18 (vesicular monoamine), member 2			PURB	purine-rich element binding protein B	RAB5C	RAB5C, member RAS oncogene family
			ZC3H11A	zinc finger CCCH-type containing 11A			OTUD4	OTU domain containing 4	RKHD2	ring finger and KH domain containing 2			MAP2K6	mitogen-activated protein kinase kinase 6			TXNIP	thioredoxin interacting protein					KCNJ2	potassium inwardly-rectifying channel, subfamily J, member 2	KBTBD8	kelch repeat and BTB (POZ) domain containing 8	SLC25A27	solute carrier family 25, member 27			PVRL1	poliovirus receptor-related 1 (herpesvirus entry mediator C; nectin)	RAB6A	RAB6A, member RAS oncogene family
			ZDHHC9	zinc finger, DHHC-type containing 9			PAK2	p21 (CDKN1A)-activated kinase 2	RNF34	ring finger protein 34			MAP6	microtubule-associated protein 6			UBE2J1	ubiquitin-conjugating enzyme E2, J1 (UBC6 homolog, yeast)					KCNN4	potassium intermediate/small conductance calcium-activated channel, subfamily N, member 4	KCNA1	potassium voltage-gated channel, shaker-related subfamily, member 1 (episodic ataxia with myokymia)	SLC36A1	solute carrier family 36 (proton/amino acid symporter), member 1			QKI	quaking homolog, KH domain RNA binding (mouse)	RAB6C	RAB6C, member RAS oncogene family
			ZFYVE9	zinc finger, FYVE domain containing 9			PALMD	palmdelphin	RNF38	ring finger protein 38			MAPKBP1	mitogen activated protein kinase binding protein 1			USP3	ubiquitin specific peptidase 3					KCNQ5	potassium voltage-gated channel, KQT-like subfamily, member 5	KCNA6	potassium voltage-gated channel, shaker-related subfamily, member 6	SLC4A4	solute carrier family 4, sodium bicarbonate cotransporter, member 4			RAB12	RAB12, member RAS oncogene family	RAB7	RAB7A, member RAS oncogene family
			ZNF423	zinc finger protein 423			PAN3	PAN3 polyA specific ribonuclease subunit homolog (S. cerevisiae)	RPS6KA3	ribosomal protein S6 kinase, 90kDa, polypeptide 3			MARK3	MAP/microtubule affinity-regulating kinase 3			USP46	ubiquitin specific peptidase 46					KCTD1	potassium channel tetramerisation domain containing 1	KCNK2	potassium channel, subfamily K, member 2	SLK	STE20-like kinase (yeast)			RAB34	RAB34, member RAS oncogene family	RAB7A	RAB7A, member RAS oncogene family
							PAPD4	PAP associated domain containing 4	RUNX2	runt-related transcription factor 2			MAT2A	methionine adenosyltransferase II, alpha			VANGL1	vang-like 1 (van gogh, Drosophila)					KCTD8	potassium channel tetramerisation domain containing 8	KCTD4	potassium channel tetramerisation domain containing 4	SMAD2	SMAD family member 2			RAB35	RAB35, member RAS oncogene family	RABEP1	rabaptin, RAB GTPase binding effector protein 1
							PAWR	PRKC, apoptosis, WT1, regulator	S100PBP	S100P binding protein			MAZ	MYC-associated zinc finger protein (purine-binding transcription factor)			VLDLR	very low density lipoprotein receptor					KIAA0182	KIAA0182	KHSRP	KH-type splicing regulatory protein (FUSE binding protein 2)	SNX16	sorting nexin 16			RALBP1	ralA binding protein 1	RABGAP1	RAB GTPase activating protein 1
							PBEF1	pre-B-cell colony enhancing factor 1	SALL3	sal-like 3 (Drosophila)			MCL1	myeloid cell leukemia sequence 1 (BCL2-related)			VSX1	visual system homeobox 1 homolog, CHX10-like (zebrafish)					KIAA0241	KIAA0241	KIAA0182	KIAA0182	SNX6	sorting nexin 6			RBM24	RNA binding motif protein 24	RAD23B	RAD23 homolog B (S. cerevisiae)
							PCDH18	protocadherin 18	SATB2	SATB homeobox 2			MED12L	mediator of RNA polymerase II transcription, subunit 12 homolog (S. cerevisiae)-like			WAC	WW domain containing adaptor with coiled-coil					KIAA0664	KIAA0664	KIAA1005	KIAA1005 protein	SON	SON DNA binding protein			RFXDC2	regulatory factor X domain containing 2	RALGDS	ral guanine nucleotide dissociation stimulator
							PCDH9	protocadherin 9	SEC24D	SEC24 related gene family, member D (S. cerevisiae)			MFAP3	microfibrillar-associated protein 3			WDFY3	WD repeat and FYVE domain containing 3					KIAA0828	adenosylhomocysteinase 3	KIAA1012	KIAA1012	SORBS1	sorbin and SH3 domain containing 1			RGMA	RGM domain family, member A	RAPGEFL1	Rap guanine nucleotide exchange factor (GEF)-like 1
							PDCD10	programmed cell death 10	SELT	selenoprotein T			MGA	MAX gene associated			WDR37	WD repeat domain 37					KIAA0831	KIAA0831	KIAA1033	KIAA1033	SORT1	sortilin 1			RICTOR	rapamycin-insensitive companion of mTOR	RASSF2	Ras association (RalGDS/AF-6) domain family 2
							PDGFRA	platelet-derived growth factor receptor, alpha polypeptide	SEMA3A	sema domain, immunoglobulin domain (Ig), short basic domain, secreted, (semaphorin) 3A			MGAT4B	mannosyl (alpha-1,3-)-glycoprotein beta-1,4-N-acetylglucosaminyltransferase, isozyme B			WDR42A	WD repeat domain 42A					KIAA1305	KIAA1305	KIAA1199	KIAA1199	SOX11	SRY (sex determining region Y)-box 11			RKHD2	ring finger and KH domain containing 2	RBBP6	retinoblastoma binding protein 6
							PDHX	pyruvate dehydrogenase complex, component X	SEMA4G	sema domain, immunoglobulin domain (Ig), transmembrane domain (TM) and short cytoplasmic domain, (semaphorin) 4G			MGC13057	hypothetical protein MGC13057			WEE1	WEE1 homolog (S. pombe)					KIAA1411	KIAA1411	KIAA1553	KIAA1553	SOX21	SRY (sex determining region Y)-box 21			RMND5A	required for meiotic nuclear division 5 homolog A (S. cerevisiae)	RBBP7	retinoblastoma binding protein 7
							PELI2	pellino homolog 2 (Drosophila)	SEMA5A	sema domain, seven thrombospondin repeats (type 1 and type 1-like), transmembrane domain (TM) and short cytoplasmic domain, (semaphorin) 5A			MIER3	mesoderm induction early response 1, family member 3			XRN1	5'-3' exoribonuclease 1					KIF1B	kinesin family member 1B	KIAA1737	KIAA1737	SOX5	SRY (sex determining region Y)-box 5			RNF12	ring finger protein 12	RBJ	Ras-associated protein Rap1
							PFKFB3	6-phosphofructo-2-kinase/fructose-2,6-biphosphatase 3	SESTD1	SEC14 and spectrin domains 1			MLF1	myeloid leukemia factor 1			YES1	v-yes-1 Yamaguchi sarcoma viral oncogene homolog 1					KIF1C	kinesin family member 1C	KIAA1787	KIAA1787 protein	SP2	Sp2 transcription factor			RNF165	ring finger protein 165	RBL1	retinoblastoma-like 1 (p107)
							PFTK1	PFTAIRE protein kinase 1	SFRS1	splicing factor, arginine/serine-rich 1 (splicing factor 2, alternate splicing factor)			MLLT7	myeloid/lymphoid or mixed-lineage leukemia (trithorax homolog, Drosophila); translocated to, 7			YPEL4	yippee-like 4 (Drosophila)					KIF21A	kinesin family member 21A	KIAA2018	KIAA2018	SPCS2	signal peptidase complex subunit 2 homolog (S. cerevisiae)			RNF38	ring finger protein 38	RBM33	RNA binding motif protein 33
							PGM2L1	phosphoglucomutase 2-like 1	SFXN5	sideroflexin 5			MMP2	matrix metallopeptidase 2 (gelatinase A, 72kDa gelatinase, 72kDa type IV collagenase)			YTHDF3	YTH domain family, member 3					KIF23	kinesin family member 23	KITLG	KIT ligand	SPEN	spen homolog, transcriptional regulator (Drosophila)			RNF44	ring finger protein 44	RDBP	RD RNA binding protein
							PGRMC2	progesterone receptor membrane component 2	SHC1	SHC (Src homology 2 domain containing) transforming protein 1			MMP24	matrix metallopeptidase 24 (membrane-inserted)			ZBTB4	zinc finger and BTB domain containing 4					KIF5A	kinesin family member 5A	KLF12	Kruppel-like factor 12	SPOCK2	sparc/osteonectin, cwcv and kazal-like domains proteoglycan (testican) 2			ROBO1	roundabout, axon guidance receptor, homolog 1 (Drosophila)	RECK	reversion-inducing-cysteine-rich protein with kazal motifs
							PHF21A	PHD finger protein 21A	SLC12A2	solute carrier family 12 (sodium/potassium/chloride transporters), member 2			MORF4L1	mortality factor 4 like 1			ZBTB9	zinc finger and BTB domain containing 9					KIF5B	kinesin family member 5B	KLHDC3	kelch domain containing 3	SPSB1	splA/ryanodine receptor domain and SOCS box containing 1			ROBO2	roundabout, axon guidance receptor, homolog 2 (Drosophila)	REEP3	receptor accessory protein 3
							PHF3	PHD finger protein 3	SLC17A6	solute carrier family 17 (sodium-dependent inorganic phosphate cotransporter), member 6			MORF4L2	mortality factor 4 like 2			ZFP91	zinc finger protein 91 homolog (mouse)					KLC2	kinesin light chain 2	KPNA3	karyopherin alpha 3 (importin alpha 4)	SPTBN1	spectrin, beta, non-erythrocytic 1			ROCK1	Rho-associated, coiled-coil containing protein kinase 1	RGL1	ral guanine nucleotide dissociation stimulator-like 1
							PHF6	PHD finger protein 6	SLC1A2	solute carrier family 1 (glial high affinity glutamate transporter), member 2			MTMR4	myotubularin related protein 4			ZFPM2	zinc finger protein, multitype 2					KLC4	kinesin light chain 4	KPNB1	karyopherin (importin) beta 1	SREBF1	sterol regulatory element binding transcription factor 1			RORB	RAR-related orphan receptor B	RGMA	RGM domain family, member A
							PHLDB2	pleckstrin homology-like domain, family B, member 2	SLC30A4	solute carrier family 30 (zinc transporter), member 4			MXI1	MAX interactor 1			ZFYVE9	zinc finger, FYVE domain containing 9					KLHL18	kelch-like 18 (Drosophila)	KRAS	v-Ki-ras2 Kirsten rat sarcoma viral oncogene homolog	SRF	serum response factor (c-fos serum response element-binding transcription factor)			RPS6KA5	ribosomal protein S6 kinase, 90kDa, polypeptide 5	RHOC	ras homolog gene family, member C
							PHTF2	putative homeodomain transcription factor 2	SLC39A9	solute carrier family 39 (zinc transporter), member 9			MYBL2	v-myb myeloblastosis viral oncogene homolog (avian)-like 2			ZNF148	zinc finger protein 148					KLHL2	kelch-like 2, Mayven (Drosophila)	KTELC1	KTEL (Lys-Tyr-Glu-Leu) containing 1	SRGAP3	SLIT-ROBO Rho GTPase activating protein 3			RSBN1L	round spermatid basic protein 1-like	RNF38	ring finger protein 38
							PIM1	pim-1 oncogene	SLC4A4	solute carrier family 4, sodium bicarbonate cotransporter, member 4			NAP1L3	nucleosome assembly protein 1-like 3			ZNF236	zinc finger protein 236					KPNA1	karyopherin alpha 1 (importin alpha 5)	Kua-UEV	ubiquitin-conjugating enzyme E2 variant 1	SRI	sorcin			RUNX2	runt-related transcription factor 2	RNF6	ring finger protein (C3H2C3 type) 6
							PITPNC1	phosphatidylinositol transfer protein, cytoplasmic 1	SLC6A6	solute carrier family 6 (neurotransmitter transporter, taurine), member 6			NAP5	Nck-associated protein 5			ZNF238	zinc finger protein 238					KPNA3	karyopherin alpha 3 (importin alpha 4)	LBH	limb bud and heart development homolog (mouse)	SSH2	slingshot homolog 2 (Drosophila)			RXFP2	relaxin/insulin-like family peptide receptor 2	RORB	RAR-related orphan receptor B
							PLAG1	pleiomorphic adenoma gene 1	SLC7A14	solute carrier family 7 (cationic amino acid transporter, y+ system), member 14			NASP	nuclear autoantigenic sperm protein (histone-binding)			ZNF367	zinc finger protein 367					KPNA4	karyopherin alpha 4 (importin alpha 3)	LCOR	ligand dependent nuclear receptor corepressor	ST8SIA2	ST8 alpha-N-acetyl-neuraminide alpha-2,8-sialyltransferase 2			RYBP	RING1 and YY1 binding protein	RPS6KA1	ribosomal protein S6 kinase, 90kDa, polypeptide 1
							PLCB1	phospholipase C, beta 1 (phosphoinositide-specific)	SNF1LK	SNF1-like kinase			NAV1	neuron navigator 1									KRTAP11-1	keratin associated protein 11-1	LHX8	LIM homeobox 8	STAG1	stromal antigen 1			SAPS1	SAPS domain family, member 1	RPS6KA3	ribosomal protein S6 kinase, 90kDa, polypeptide 3
							PLEKHH1	pleckstrin homology domain containing, family H (with MyTH4 domain) member 1	SOCS3	suppressor of cytokine signaling 3			NAV2	neuron navigator 2									KRTAP4-4	keratin associated protein 4-4	LIFR	leukemia inhibitory factor receptor alpha	STAU1	staufen, RNA binding protein, homolog 1 (Drosophila)			SBF2	SET binding factor 2	RPS6KA5	ribosomal protein S6 kinase, 90kDa, polypeptide 5
							PLOD2	procollagen-lysine, 2-oxoglutarate 5-dioxygenase 2	SOCS6	suppressor of cytokine signaling 6			NAV3	neuron navigator 3									Kua-UEV	ubiquitin-conjugating enzyme E2 variant 1	LIMK1	LIM domain kinase 1	STC1	stanniocalcin 1			SESTD1	SEC14 and spectrin domains 1	RRAGD	Ras-related GTP binding D
							PLP1	proteolipid protein 1 (Pelizaeus-Merzbacher disease, spastic paraplegia 2, uncomplicated)	SOSTDC1	sclerostin domain containing 1			NCOR2	nuclear receptor co-repressor 2									LAMC1	laminin, gamma 1 (formerly LAMB2)	LIMK2	LIM domain kinase 2	STK35	serine/threonine kinase 35			SFRS11	splicing factor, arginine/serine-rich 11	RSBN1	round spermatid basic protein 1
							PLXNA2	plexin A2	SOX30	SRY (sex determining region Y)-box 30			NDST1	N-deacetylase/N-sulfotransferase (heparan glucosaminyl) 1									LATS2	LATS, large tumor suppressor, homolog 2 (Drosophila)	LITAF	lipopolysaccharide-induced TNF factor	SURF4	surfeit 4			SFRS2IP	splicing factor, arginine/serine-rich 2, interacting protein	RSBN1L	round spermatid basic protein 1-like
							PNRC1	proline-rich nuclear receptor coactivator 1	SOX6	SRY (sex determining region Y)-box 6			NEGR1	neuronal growth regulator 1									LHFPL4	lipoma HMGIC fusion partner-like 4	LOC152485	hypothetical protein LOC152485	SUV420H1	suppressor of variegation 4-20 homolog 1 (Drosophila)			SGMS1	sphingomyelin synthase 1	RSRC2	arginine/serine-rich coiled-coil 2
							POM121	POM121 membrane glycoprotein (rat)	SP2	Sp2 transcription factor			NFAT5	nuclear factor of activated T-cells 5, tonicity-responsive									LITAF	lipopolysaccharide-induced TNF factor	LOC153222	adult retina protein	SYNCRIP	synaptotagmin binding, cytoplasmic RNA interacting protein			SIRT7	sirtuin (silent mating type information regulation 2 homolog) 7 (S. cerevisiae)	RTN1	reticulon 1
							PPP1R15B	protein phosphatase 1, regulatory (inhibitor) subunit 15B	SP4	Sp4 transcription factor			NFATC4	nuclear factor of activated T-cells, cytoplasmic, calcineurin-dependent 4									LMAN2L	lectin, mannose-binding 2-like	LOC162427	hypothetical protein LOC162427	SYNJ1	synaptojanin 1			SIX4	sine oculis homeobox homolog 4 (Drosophila)	RUNX1	runt-related transcription factor 1 (acute myeloid leukemia 1; aml1 oncogene)
							PPP3CB	protein phosphatase 3 (formerly 2B), catalytic subunit, beta isoform	SP8	Sp8 transcription factor			NFIA	nuclear factor I/A									LOC153222	adult retina protein	LOC440093	similar to H3 histone, family 3B	TAF10	TAF10 RNA polymerase II, TATA box binding protein (TBP)-associated factor, 30kDa			SKP1A	S-phase kinase-associated protein 1A (p19A)	SAR1B	SAR1 gene homolog B (S. cerevisiae)
							PPP3R1	protein phosphatase 3 (formerly 2B), regulatory subunit B, alpha isoform	SPARC	secreted protein, acidic, cysteine-rich (osteonectin)			NFIB	nuclear factor I/B									LOC203547	hypothetical protein LOC203547	LONRF1	LON peptidase N-terminal domain and ring finger 1	TANC1	tetratricopeptide repeat, ankyrin repeat and coiled-coil containing 1			SLC24A3	solute carrier family 24 (sodium/potassium/calcium exchanger), member 3	SCRT2	scratch homolog 2, zinc finger protein (Drosophila)
							PRELP	proline/arginine-rich end leucine-rich repeat protein	SPAST	spastin			NFIX	nuclear factor I/X (CCAAT-binding transcription factor)									LOC220594	TL132 protein	LPHN2	latrophilin 2	TAOK2	TAO kinase 2			SLC2A1	solute carrier family 2 (facilitated glucose transporter), member 1	SDC1	syndecan 1
							PRKAG2	protein kinase, AMP-activated, gamma 2 non-catalytic subunit	SPEN	spen homolog, transcriptional regulator (Drosophila)			NID2	nidogen 2 (osteonidogen)									LOC91461	hypothetical protein BC007901	LPIN1	lipin 1	TBC1D8B	TBC1 domain family, member 8B (with GRAM domain)			SLC39A13	solute carrier family 39 (zinc transporter), member 13	SENP1	SUMO1/sentrin specific peptidase 1
							PRKCD	protein kinase C, delta	SPIRE1	spire homolog 1 (Drosophila)			NKIRAS2	NFKB inhibitor interacting Ras-like 2									LPHN1	latrophilin 1	LRBA	LPS-responsive vesicle trafficking, beach and anchor containing	TBC1D9	TBC1 domain family, member 9 (with GRAM domain)			SMAD2	SMAD family member 2	SLC2A4	solute carrier family 2 (facilitated glucose transporter), member 4
							PSD3	pleckstrin and Sec7 domain containing 3	SPRED1	sprouty-related, EVH1 domain containing 1			NKRF	NF-kappaB repressing factor									LPHN2	latrophilin 2	LSM12	LSM12 homolog (S. cerevisiae)	TCF12	transcription factor 12 (HTF4, helix-loop-helix transcription factors 4)			SMARCD1	SWI/SNF related, matrix associated, actin dependent regulator of chromatin, subfamily d, member 1	SLITRK3	SLIT and NTRK-like family, member 3
							PTEN	phosphatase and tensin homolog (mutated in multiple advanced cancers 1)	SRC	v-src sarcoma (Schmidt-Ruppin A-2) viral oncogene homolog (avian)			NLGN3	neuroligin 3									LRIG1	leucine-rich repeats and immunoglobulin-like domains 1	LYPD3	LY6/PLAUR domain containing 3	TEAD1	TEA domain family member 1 (SV40 transcriptional enhancer factor)			SMS	spermine synthase	SMAD2	SMAD family member 2
							PTER	phosphotriesterase related	SS18	synovial sarcoma translocation, chromosome 18			NPAS4	neuronal PAS domain protein 4									LRIG2	leucine-rich repeats and immunoglobulin-like domains 2	MAL2	mal, T-cell differentiation protein 2	TGFBR2	transforming growth factor, beta receptor II (70/80kDa)			SNF1LK	SNF1-like kinase	SNF1LK	SNF1-like kinase
							PTGS2	prostaglandin-endoperoxide synthase 2 (prostaglandin G/H synthase and cyclooxygenase)	STAU2	staufen, RNA binding protein, homolog 2 (Drosophila)			NRSN1	neurensin 1									LRP1B	low density lipoprotein-related protein 1B (deleted in tumors)	MAN2A1	mannosidase, alpha, class 2A, member 1	THRAP1	thyroid hormone receptor associated protein 1			SNN	stannin	SNRK	SNF related kinase
							PTP4A1	protein tyrosine phosphatase type IVA, member 1	STEAP1	six transmembrane epithelial antigen of the prostate 1			NTNG2	netrin G2									LRP2	low density lipoprotein-related protein 2	MANEAL	mannosidase, endo-alpha-like	TIAM1	T-cell lymphoma invasion and metastasis 1			SNPH	syntaphilin	SNX5	sorting nexin 5
							PTPN13	protein tyrosine phosphatase, non-receptor type 13 (APO-1/CD95 (Fas)-associated phosphatase)	STX16	syntaxin 16			NUP160	nucleoporin 160kDa									LRP6	low density lipoprotein receptor-related protein 6	MAP2K4	mitogen-activated protein kinase kinase 4	TLE4	transducin-like enhancer of split 4 (E(sp1) homolog, Drosophila)			SNX27	sorting nexin family member 27	SP3	Sp3 transcription factor
							PTPN3	protein tyrosine phosphatase, non-receptor type 3	SYNJ1	synaptojanin 1			ODZ3	odz, odd Oz/ten-m homolog 3 (Drosophila)									LRRC55	leucine rich repeat containing 55	MAP2K7	mitogen-activated protein kinase kinase 7	TMEM158	transmembrane protein 158			SOX11	SRY (sex determining region Y)-box 11	SPOP	speckle-type POZ protein
							PTPRD	protein tyrosine phosphatase, receptor type, D	TAF5	TAF5 RNA polymerase II, TATA box binding protein (TBP)-associated factor, 100kDa			ONECUT2	one cut domain, family member 2									LRRFIP2	leucine rich repeat (in FLII) interacting protein 2	MAP3K12	mitogen-activated protein kinase kinase kinase 12	TMEM49	transmembrane protein 49			SOX5	SRY (sex determining region Y)-box 5	SS18L1	synovial sarcoma translocation gene on chromosome 18-like 1
							PURA	purine-rich element binding protein A	TARDBP	TAR DNA binding protein			OSBP	oxysterol binding protein									LRRN3	leucine rich repeat neuronal 3	MAP3K14	mitogen-activated protein kinase kinase kinase 14	TMEM54	transmembrane protein 54			SPRY3	sprouty homolog 3 (Drosophila)	SSX2IP	synovial sarcoma, X breakpoint 2 interacting protein
							RAB11A	RAB11A, member RAS oncogene family	TASP1	taspase, threonine aspartase, 1			OTUD4	OTU domain containing 4									LTB	lymphotoxin beta (TNF superfamily, member 3)	MAP3K7IP2	mitogen-activated protein kinase kinase kinase 7 interacting protein 2	TMEM85	transmembrane protein 85			SSR1	signal sequence receptor, alpha (translocon-associated protein alpha)	ST8SIA2	ST8 alpha-N-acetyl-neuraminide alpha-2,8-sialyltransferase 2
							RANBP10	RAN binding protein 10	TBL1XR1	transducin (beta)-like 1X-linked receptor 1			OXR1	oxidation resistance 1									LUZP1	leucine zipper protein 1	MAP3K7IP3	mitogen-activated protein kinase kinase kinase 7 interacting protein 3	TNKS2	tankyrase, TRF1-interacting ankyrin-related ADP-ribose polymerase 2			ST8SIA3	ST8 alpha-N-acetyl-neuraminide alpha-2,8-sialyltransferase 3	SUV39H1	suppressor of variegation 3-9 homolog 1 (Drosophila)
							RANBP9	RAN binding protein 9	TCF12	transcription factor 12 (HTF4, helix-loop-helix transcription factors 4)			OXTR	oxytocin receptor									LY6E	lymphocyte antigen 6 complex, locus E	MAPK14	mitogen-activated protein kinase 14	TOPORS	topoisomerase I binding, arginine/serine-rich			STARD13	START domain containing 13	SUV420H1	suppressor of variegation 4-20 homolog 1 (Drosophila)
							RAP1A	RAP1A, member of RAS oncogene family	THSD7B	thrombospondin, type I, domain containing 7B			PAIP2	poly(A) binding protein interacting protein 2									LYPLA2	lysophospholipase II	MAPK7	mitogen-activated protein kinase 7	TP53INP1	tumor protein p53 inducible nuclear protein 1			STXBP5	syntaxin binding protein 5 (tomosyn)	SYDE1	synapse defective 1, Rho GTPase, homolog 1 (C. elegans)
							RAP2C	RAP2C, member of RAS oncogene family	TIAL1	TIA1 cytotoxic granule-associated RNA binding protein-like 1			PALM	paralemmin									LYPLA3	lysophospholipase 3 (lysosomal phospholipase A2)	MARCKS	myristoylated alanine-rich protein kinase C substrate	TPBG	trophoblast glycoprotein			SULF1	sulfatase 1	SYNC1	syncoilin, intermediate filament 1
							RBM24	RNA binding motif protein 24	TLL2	tolloid-like 2			PAP2D	phosphatidic acid phosphatase type 2									LYRM5	LYR motif containing 5	MATN3	matrilin 3	TRAM1	translocating chain-associating membrane protein 1			SYNJ1	synaptojanin 1	TAL1	T-cell acute lymphocytic leukemia 1
							RCBTB1	regulator of chromosome condensation (RCC1) and BTB (POZ) domain containing protein 1	TLOC1	translocation protein 1			PARG	poly (ADP-ribose) glycohydrolase									LYST	lysosomal trafficking regulator	MBNL2	muscleblind-like 2 (Drosophila)	TRIM3	tripartite motif-containing 3			SYT1	synaptotagmin I	TAOK2	TAO kinase 2
							RCN1	reticulocalbin 1, EF-hand calcium binding domain	TMEM100	transmembrane protein 100			PCDH17	protocadherin 17									MACF1	microtubule-actin crosslinking factor 1	MEIS2	Meis homeobox 2	TRIM36	tripartite motif-containing 36			TAF4	TAF4 RNA polymerase II, TATA box binding protein (TBP)-associated factor, 135kDa	TAPT1	transmembrane anterior posterior transformation 1
							RCN2	reticulocalbin 2, EF-hand calcium binding domain	TMTC2	transmembrane and tetratricopeptide repeat containing 2			PCDHA1	protocadherin alpha 1									MAP2K1	mitogen-activated protein kinase kinase 1	MESDC1	mesoderm development candidate 1	TRIP10	thyroid hormone receptor interactor 10			TBL1XR1	transducin (beta)-like 1X-linked receptor 1	TARDBP	TAR DNA binding protein
							RCOR1	REST corepressor 1	TNRC6B	trinucleotide repeat containing 6B			PCDHA10	protocadherin alpha 10									MAP2K3	mitogen-activated protein kinase kinase 3	MFHAS1	malignant fibrous histiocytoma amplified sequence 1	TRIP4	thyroid hormone receptor interactor 4			TEAD1	TEA domain family member 1 (SV40 transcriptional enhancer factor)	TBC1D8B	TBC1 domain family, member 8B (with GRAM domain)
							REEP3	receptor accessory protein 3	TOX3	TOX high mobility group box family member 3			PCDHA11	protocadherin alpha 11									MAP2K4	mitogen-activated protein kinase kinase 4	MFSD2	major facilitator superfamily domain containing 2	TRPC4AP	transient receptor potential cation channel, subfamily C, member 4 associated protein			TFRC	transferrin receptor (p90, CD71)	TESK2	testis-specific kinase 2
							REPS2	RALBP1 associated Eps domain containing 2	TP53INP1	tumor protein p53 inducible nuclear protein 1			PCDHA12	protocadherin alpha 12									MAP3K3	mitogen-activated protein kinase kinase kinase 3	MGC39518	family with sequence similarity 126, member B	TSC22D2	TSC22 domain family, member 2			TGFA	transforming growth factor, alpha	TFAP4	transcription factor AP-4 (activating enhancer binding protein 4)
							RFXDC2	regulatory factor X domain containing 2	TRIM33	tripartite motif-containing 33			PCDHA13	protocadherin alpha 13									MAP3K4	mitogen-activated protein kinase kinase kinase 4	MGC40405	hypothetical protein MGC40405	UBE2A	ubiquitin-conjugating enzyme E2A (RAD6 homolog)			TGIF2	TGFB-induced factor homeobox 2	TIAM1	T-cell lymphoma invasion and metastasis 1
							RGS4	regulator of G-protein signalling 4	TRPS1	trichorhinophalangeal syndrome I			PCDHA2	protocadherin alpha 2									MAP3K7IP3	mitogen-activated protein kinase kinase kinase 7 interacting protein 3	MGC42367	similar to 2010300C02Rik protein	UBE2D1	ubiquitin-conjugating enzyme E2D 1 (UBC4/5 homolog, yeast)			TMED7	transmembrane emp24 protein transport domain containing 7	TIPARP	TCDD-inducible poly(ADP-ribose) polymerase
							RHOQ	ras homolog gene family, member Q	TRPV3	transient receptor potential cation channel, subfamily V, member 3			PCDHA3	protocadherin alpha 3									MAP4	microtubule-associated protein 4	MIER3	mesoderm induction early response 1, family member 3	UBE4A	ubiquitination factor E4A (UFD2 homolog, yeast)			TMEM113	transmembrane protein 113	TLE4	transducin-like enhancer of split 4 (E(sp1) homolog, Drosophila)
							RKHD2	ring finger and KH domain containing 2	TSC22D2	TSC22 domain family, member 2			PCDHA4	protocadherin alpha 4									MAP7	microtubule-associated protein 7	MITF	microphthalmia-associated transcription factor	UBL3	ubiquitin-like 3			TMEM127	transmembrane protein 127	TLOC1	translocation protein 1
							RKHD3	ring finger and KH domain containing 3	TSHZ1	teashirt family zinc finger 1			PCDHA5	protocadherin alpha 5									MAPRE1	microtubule-associated protein, RP/EB family, member 1	MLL	myeloid/lymphoid or mixed-lineage leukemia (trithorax homolog, Drosophila)	UBR1	ubiquitin protein ligase E3 component n-recognin 1			TMEM63B	transmembrane protein 63B	TMEM16F	transmembrane protein 16F
							RLF	rearranged L-myc fusion	TUSC2	tumor suppressor candidate 2			PCDHA6	protocadherin alpha 6									MGAT4A	mannosyl (alpha-1,3-)-glycoprotein beta-1,4-N-acetylglucosaminyltransferase, isozyme A	MMD	monocyte to macrophage differentiation-associated	UCHL3	ubiquitin carboxyl-terminal esterase L3 (ubiquitin thiolesterase)			TMEM9B	TMEM9 domain family, member B	TMEM28	transmembrane protein 28
							RNF111	ring finger protein 111	TWF1	twinfilin, actin-binding protein, homolog 1 (Drosophila)			PCDHA7	protocadherin alpha 7									MGC40405	hypothetical protein MGC40405	MMP13	matrix metallopeptidase 13 (collagenase 3)	ULK1	unc-51-like kinase 1 (C. elegans)			TMSB10	thymosin, beta 10	TMUB2	transmembrane and ubiquitin-like domain containing 2
							RNF6	ring finger protein (C3H2C3 type) 6	UBR1	ubiquitin protein ligase E3 component n-recognin 1			PCDHA8	protocadherin alpha 8									MIB1	mindbomb homolog 1 (Drosophila)	MOBKL1A	MOB1, Mps One Binder kinase activator-like 1A (yeast)	UNC84A	unc-84 homolog A (C. elegans)			TMSB4X	thymosin, beta 4, X-linked	TNFAIP1	tumor necrosis factor, alpha-induced protein 1 (endothelial)
							RPGR	retinitis pigmentosa GTPase regulator	VAPA	VAMP (vesicle-associated membrane protein)-associated protein A, 33kDa			PCDHA9	protocadherin alpha 9									MINK	potassium voltage-gated channel, Isk-related family, member 1	MOSPD3	motile sperm domain containing 3	USP10	ubiquitin specific peptidase 10			TMSL3	thymosin-like 3	TNKS2	tankyrase, TRF1-interacting ankyrin-related ADP-ribose polymerase 2
							RPS6KA6	ribosomal protein S6 kinase, 90kDa, polypeptide 6	VAT1	vesicle amine transport protein 1 homolog (T. californica)			PCDHAC1	protocadherin alpha subfamily C, 1									MINK1	misshapen-like kinase 1 (zebrafish)	MSI1	musashi homolog 1 (Drosophila)	USP46	ubiquitin specific peptidase 46			TNPO3	transportin 3	TORC2	CREB regulated transcription coactivator 2
							RTF1	Rtf1, Paf1/RNA polymerase II complex component, homolog (S. cerevisiae)	VAV3	vav 3 oncogene			PCDHAC2	protocadherin alpha subfamily C, 2									MIPOL1	mirror-image polydactyly 1	MTMR4	myotubularin related protein 4	USP9X	ubiquitin specific peptidase 9, X-linked			TNRC6A	trinucleotide repeat containing 6A	TOX	thymocyte selection-associated high mobility group box
							RTN1	reticulon 1	VCAN	versican			PCTK1	PCTAIRE protein kinase 1									MLL2	myeloid/lymphoid or mixed-lineage leukemia 2	MYCBP	c-myc binding protein	VANGL1	vang-like 1 (van gogh, Drosophila)			TNRC6B	trinucleotide repeat containing 6B	TP53INP1	tumor protein p53 inducible nuclear protein 1
							RYK	RYK receptor-like tyrosine kinase	VTI1A	vesicle transport through interaction with t-SNAREs homolog 1A (yeast)			PCYT1B	phosphate cytidylyltransferase 1, choline, beta									MLL3	myeloid/lymphoid or mixed-lineage leukemia 3	MYT1	myelin transcription factor 1	VGLL3	vestigial like 3 (Drosophila)			TNXB	tenascin XB	TP53INP2	tumor protein p53 inducible nuclear protein 2
							SACS	spastic ataxia of Charlevoix-Saguenay (sacsin)	WDFY3	WD repeat and FYVE domain containing 3			PDGFC	platelet derived growth factor C									MMD	monocyte to macrophage differentiation-associated	NAP1L3	nucleosome assembly protein 1-like 3	VPS54	vacuolar protein sorting 54 homolog (S. cerevisiae)			TOMM70A	translocase of outer mitochondrial membrane 70 homolog A (S. cerevisiae)	TP73L	tumor protein p73-like
							SALL1	sal-like 1 (Drosophila)	WNT5A	wingless-type MMTV integration site family, member 5A			PDGFRB	platelet-derived growth factor receptor, beta polypeptide									MNT	MAX binding protein	NAP1L5	nucleosome assembly protein 1-like 5	WDR26	WD repeat domain 26			TRA16	TR4 orphan receptor associated protein TRA16	TRIM36	tripartite motif-containing 36
							SEMA6D	sema domain, transmembrane domain (TM), and cytoplasmic domain, (semaphorin) 6D	WTAP	Wilms tumor 1 associated protein			PDHX	pyruvate dehydrogenase complex, component X									MOBKL2B	MOB1, Mps One Binder kinase activator-like 2B (yeast)	NARG1	NMDA receptor regulated 1	WIPF1	WAS/WASL interacting protein family, member 1			TRAK2	trafficking protein, kinesin binding 2	TRIP11	thyroid hormone receptor interactor 11
							SENP5	SUMO1/sentrin specific peptidase 5	XKR6	XK, Kell blood group complex subunit-related family, member 6			PDIK1L	PDLIM1 interacting kinase 1 like									MOV10	Mov10, Moloney leukemia virus 10, homolog (mouse)	NAT13	N-acetyltransferase 13	WWP1	WW domain containing E3 ubiquitin protein ligase 1			TRIM2	tripartite motif-containing 2	TRPS1	trichorhinophalangeal syndrome I
							SERBP1	SERPINE1 mRNA binding protein 1	XPO4	exportin 4			PER1	period homolog 1 (Drosophila)									MSH5	mutS homolog 5 (E. coli)	NAV1	neuron navigator 1	YTHDF3	YTH domain family, member 3			TRPS1	trichorhinophalangeal syndrome I	TRPV6	transient receptor potential cation channel, subfamily V, member 6
							SERP1	stress-associated endoplasmic reticulum protein 1	XRN2	5'-3' exoribonuclease 2			PEX5	peroxisomal biogenesis factor 5									MTMR4	myotubularin related protein 4	NAV2	neuron navigator 2	ZBTB41	zinc finger and BTB domain containing 41			TXNIP	thioredoxin interacting protein	TSHZ3	teashirt family zinc finger 3
							SGCD	sarcoglycan, delta (35kDa dystrophin-associated glycoprotein)	XYLT1	xylosyltransferase I			PGAP1	GPI deacylase									MTSS1	metastasis suppressor 1	NCALD	neurocalcin delta	ZBTB47	zinc finger and BTB domain containing 47			UBE2D1	ubiquitin-conjugating enzyme E2D 1 (UBC4/5 homolog, yeast)	TUSC2	tumor suppressor candidate 2
							SGEF	Src homology 3 domain-containing guanine nucleotide exchange factor	YPEL4	yippee-like 4 (Drosophila)			PHC1	polyhomeotic homolog 1 (Drosophila)									MYB	v-myb myeloblastosis viral oncogene homolog (avian)	NCAM1	neural cell adhesion molecule 1	ZC3H12B	zinc finger CCCH-type containing 12B			UBE2W	ubiquitin-conjugating enzyme E2W (putative)	TWF1	twinfilin, actin-binding protein, homolog 1 (Drosophila)
							SH3KBP1	SH3-domain kinase binding protein 1	YPEL5	yippee-like 5 (Drosophila)			PI15	peptidase inhibitor 15									MYBL1	v-myb myeloblastosis viral oncogene homolog (avian)-like 1	NCOA1	nuclear receptor coactivator 1	ZCCHC11	zinc finger, CCHC domain containing 11			UBR1	ubiquitin protein ligase E3 component n-recognin 1	TXNIP	thioredoxin interacting protein
							SH3PXD2A	SH3 and PX domains 2A	YTHDF3	YTH domain family, member 3			PIK3R1	phosphoinositide-3-kinase, regulatory subunit 1 (p85 alpha)									MYLK	myosin, light chain kinase	NCOA7	nuclear receptor coactivator 7	ZCCHC14	zinc finger, CCHC domain containing 14			UCP3	uncoupling protein 3 (mitochondrial, proton carrier)	UBE2B	ubiquitin-conjugating enzyme E2B (RAD6 homolog)
							SLC12A2	solute carrier family 12 (sodium/potassium/chloride transporters), member 2	YWHAQ	tyrosine 3-monooxygenase/tryptophan 5-monooxygenase activation protein, theta polypeptide			PIK3R3	phosphoinositide-3-kinase, regulatory subunit 3 (p55, gamma)									MYT1L	myelin transcription factor 1-like	NDUFS4	NADH dehydrogenase (ubiquinone) Fe-S protein 4, 18kDa (NADH-coenzyme Q reductase)	ZDHHC17	zinc finger, DHHC-type containing 17			USP32	ubiquitin specific peptidase 32	UBE2J1	ubiquitin-conjugating enzyme E2, J1 (UBC6 homolog, yeast)
							SLC1A1	solute carrier family 1 (neuronal/epithelial high affinity glutamate transporter, system Xag), member 1	ZFAND6	zinc finger, AN1-type domain 6			PITPNA	phosphatidylinositol transfer protein, alpha									N4BP1	Nedd4 binding protein 1	NECAP1	NECAP endocytosis associated 1	ZFAND3	zinc finger, AN1-type domain 3			USP33	ubiquitin specific peptidase 33	UBE2Q2	ubiquitin-conjugating enzyme E2Q (putative) 2
							SLC22A15	solute carrier family 22 (organic cation transporter), member 15	ZFHX4	zinc finger homeodomain 4			PITPNM2	phosphatidylinositol transfer protein, membrane-associated 2									NARG1	NMDA receptor regulated 1	NEDD4	neural precursor cell expressed, developmentally down-regulated 4	ZFP36	zinc finger protein 36, C3H type, homolog (mouse)			USP47	ubiquitin specific peptidase 47	UBE2R2	ubiquitin-conjugating enzyme E2R 2
							SLC24A4	solute carrier family 24 (sodium/potassium/calcium exchanger), member 4	ZIC1	Zic family member 1 (odd-paired homolog, Drosophila)			PKNOX2	PBX/knotted 1 homeobox 2									NAV1	neuron navigator 1	NEK2	NIMA (never in mitosis gene a)-related kinase 2	ZFPM2	zinc finger protein, multitype 2			USP48	ubiquitin specific peptidase 48	UBE2W	ubiquitin-conjugating enzyme E2W (putative)
							SLC25A16	solute carrier family 25 (mitochondrial carrier; Graves disease autoantigen), member 16	ZMAT4	zinc finger, matrin type 4			PLAG1	pleiomorphic adenoma gene 1									NEBL	nebulette	NEK6	NIMA (never in mitosis gene a)-related kinase 6	ZFX	zinc finger protein, X-linked			USP6	ubiquitin specific peptidase 6 (Tre-2 oncogene)	UBE3A	ubiquitin protein ligase E3A
							SLC25A20	solute carrier family 25 (carnitine/acylcarnitine translocase), member 20	ZMIZ1	zinc finger, MIZ-type containing 1			PLEKHA1	pleckstrin homology domain containing, family A (phosphoinositide binding specific) member 1									NF2	neurofibromin 2 (merlin)	NEO1	neogenin homolog 1 (chicken)	ZFYVE21	zinc finger, FYVE domain containing 21			WDR20	WD repeat domain 20	UBFD1	ubiquitin family domain containing 1
							SLC38A2	solute carrier family 38, member 2	ZMYM4	zinc finger, MYM-type 4			PLEKHC1	pleckstrin homology domain containing, family C (with FERM domain) member 1									NFATC3	nuclear factor of activated T-cells, cytoplasmic, calcineurin-dependent 3	NEUROD6	neurogenic differentiation 6	ZNF238	zinc finger protein 238			WHSC1	Wolf-Hirschhorn syndrome candidate 1	ULK1	unc-51-like kinase 1 (C. elegans)
							SLC4A4	solute carrier family 4, sodium bicarbonate cotransporter, member 4	ZMYND11	zinc finger, MYND domain containing 11			PLGLB1	plasminogen-like B1									NFE2L1	nuclear factor (erythroid-derived 2)-like 1	NF1	neurofibromin 1 (neurofibromatosis, von Recklinghausen disease, Watson disease)	ZNF275	zinc finger protein 275			WNT1	wingless-type MMTV integration site family, member 1	USP46	ubiquitin specific peptidase 46
							SLC4A7	solute carrier family 4, sodium bicarbonate cotransporter, member 7	ZNF281	zinc finger protein 281			PLGLB2	plasminogen-like B2									NLGN1	neuroligin 1	NFASC	neurofascin homolog (chicken)	ZNF512	zinc finger protein 512			WNT10B	wingless-type MMTV integration site family, member 10B	VEGFA	vascular endothelial growth factor A
							SLC6A15	solute carrier family 6 (neutral amino acid transporter), member 15	ZNF608	zinc finger protein 608			PLP1	proteolipid protein 1 (Pelizaeus-Merzbacher disease, spastic paraplegia 2, uncomplicated)									NR4A3	nuclear receptor subfamily 4, group A, member 3	NFE2L2	nuclear factor (erythroid-derived 2)-like 2	ZNF664	zinc finger protein 664			XPO4	exportin 4	VLDLR	very low density lipoprotein receptor
							SLC6A6	solute carrier family 6 (neurotransmitter transporter, taurine), member 6	ZNF654	zinc finger protein 654			PLXNA1	plexin A1									NRP2	neuropilin 2	NFIB	nuclear factor I/B					YPEL3	yippee-like 3 (Drosophila)	VSX1	visual system homeobox 1 homolog, CHX10-like (zebrafish)
							SLC7A11	solute carrier family 7, (cationic amino acid transporter, y+ system) member 11	ZRANB2	zinc finger, RAN-binding domain containing 2			PMP22	peripheral myelin protein 22									NXPH1	neurexophilin 1	NGFR	nerve growth factor receptor (TNFR superfamily, member 16)					YWHAB	tyrosine 3-monooxygenase/tryptophan 5-monooxygenase activation protein, beta polypeptide	WDR20	WD repeat domain 20
							SMAD1	SMAD family member 1					POU2F2	POU domain, class 2, transcription factor 2									OCRL	oculocerebrorenal syndrome of Lowe	NGFRAP1	nerve growth factor receptor (TNFRSF16) associated protein 1					ZADH2	zinc binding alcohol dehydrogenase, domain containing 2	WDR37	WD repeat domain 37
							SMAD4	SMAD family member 4					PPARD	peroxisome proliferator-activated receptor delta									ODZ2	odz, odd Oz/ten-m homolog 2 (Drosophila)	NHLH2	nescient helix loop helix 2					ZBTB8	zinc finger and BTB domain containing 8	WDR45	WD repeat domain 45
							SNN	stannin					PPARGC1A	peroxisome proliferator-activated receptor gamma, coactivator 1 alpha									OGT	O-linked N-acetylglucosamine (GlcNAc) transferase (UDP-N-acetylglucosamine:polypeptide-N-acetylglucosaminyl transferase)	NHS	Nance-Horan syndrome (congenital cataracts and dental anomalies)					ZCCHC2	zinc finger, CCHC domain containing 2	WEE1	WEE1 homolog (S. pombe)
							SOCS5	suppressor of cytokine signaling 5					PPIC	peptidylprolyl isomerase C (cyclophilin C)									OMG	oligodendrocyte myelin glycoprotein	NLK	nemo-like kinase					ZDHHC17	zinc finger, DHHC-type containing 17	YOD1	YOD1 OTU deubiquinating enzyme 1 homolog (S. cerevisiae)
							SOCS6	suppressor of cytokine signaling 6					PPM1D	protein phosphatase 1D magnesium-dependent, delta isoform									ONECUT2	one cut domain, family member 2	NOVA1	neuro-oncological ventral antigen 1					ZDHHC7	zinc finger, DHHC-type containing 7	YPEL2	yippee-like 2 (Drosophila)
							SOSTDC1	sclerostin domain containing 1					PPM1E	protein phosphatase 1E (PP2C domain containing)									OTUB1	OTU domain, ubiquitin aldehyde binding 1	NPEPPS	aminopeptidase puromycin sensitive					ZFPM2	zinc finger protein, multitype 2	YTHDF3	YTH domain family, member 3
							SOX17	SRY (sex determining region Y)-box 17					PPP1R15B	protein phosphatase 1, regulatory (inhibitor) subunit 13B									OTUD4	OTU domain containing 4	NPTX2	neuronal pentraxin II					ZNF217	zinc finger protein 217	YWHAZ	tyrosine 3-monooxygenase/tryptophan 5-monooxygenase activation protein, zeta polypeptide
							SPOCK2	sparc/osteonectin, cwcv and kazal-like domains proteoglycan (testican) 2					PPP1R3D	protein phosphatase 1, regulatory (inhibitor) subunit 15B									OTX1	orthodenticle homeobox 1	NR2F6	nuclear receptor subfamily 2, group F, member 6					ZNF238	zinc finger protein 238	ZBTB11	zinc finger and BTB domain containing 11
							SRCAP	Snf2-related CBP activator protein					PPP2CA	protein phosphatase 2 (formerly 2A), catalytic subunit, alpha isoform									PAFAH1B1	platelet-activating factor acetylhydrolase, isoform Ib, alpha subunit 45kDa	NR5A2	nuclear receptor subfamily 5, group A, member 2					ZNF618	zinc finger protein 618	ZBTB4	zinc finger and BTB domain containing 4
							SRGAP1	SLIT-ROBO Rho GTPase activating protein 1					PRICKLE2	prickle homolog 2 (Drosophila)									PAK7	p21(CDKN1A)-activated kinase 7	NRBF2	nuclear receptor binding factor 2					ZNRF1	zinc and ring finger 1	ZBTB41	zinc finger and BTB domain containing 41
							SRP19	signal recognition particle 19kDa					PRKAB2	protein kinase, AMP-activated, beta 2 non-catalytic subunit									PAM	peptidylglycine alpha-amidating monooxygenase	NRIP1	nuclear receptor interacting protein 1							ZBTB44	zinc finger and BTB domain containing 44
							SRPK1	SFRS protein kinase 1					PRKG1	protein kinase, cGMP-dependent, type I									PAPPA	pregnancy-associated plasma protein A, pappalysin 1	NRK	Nik related kinase							ZBTB47	zinc finger and BTB domain containing 47
							SSFA2	sperm specific antigen 2					PRKRA	protein kinase, interferon-inducible double stranded RNA dependent activator									PBX3	pre-B-cell leukemia homeobox 3	NRP2	neuropilin 2							ZBTB6	zinc finger and BTB domain containing 6
							SSH2	slingshot homolog 2 (Drosophila)					PRR3	proline rich 3									PC-3	secreted microprotein PC-3	NRXN1	neurexin 1							ZBTB7A	zinc finger and BTB domain containing 7A
							SSX2IP	synovial sarcoma, X breakpoint 2 interacting protein					PSME4	proteasome (prosome, macropain) activator subunit 4									PCBP4	poly(rC) binding protein 4	NUP153	nucleoporin 153kDa							ZBTB9	zinc finger and BTB domain containing 9
							ST8SIA4	ST8 alpha-N-acetyl-neuraminide alpha-2,8-sialyltransferase 4					PTEN	phosphatase and tensin homolog (mutated in multiple advanced cancers 1)									PCDH17	protocadherin 17	NXF1	nuclear RNA export factor 1							ZDHHC17	zinc finger, DHHC-type containing 17
							STAC2	SH3 and cysteine rich domain 2					PTP4A1	protein tyrosine phosphatase type IVA, member 1									PCDH9	protocadherin 9	NXT2	nuclear transport factor 2-like export factor 2							ZDHHC9	zinc finger, DHHC-type containing 9
							STK39	serine threonine kinase 39 (STE20/SPS1 homolog, yeast)					PURA	purine-rich element binding protein A									PCDHA1	protocadherin alpha 1	OBFC2A	oligonucleotide/oligosaccharide-binding fold containing 2A							ZFHX4	zinc finger homeodomain 4
							STMN1	stathmin 1/oncoprotein 18					PVRL1	poliovirus receptor-related 1 (herpesvirus entry mediator C; nectin)									PCDHA10	protocadherin alpha 10	ONECUT2	one cut domain, family member 2							ZFP91	zinc finger protein 91 homolog (mouse)
							STRBP	spermatid perinuclear RNA binding protein					PXDN	peroxidasin homolog (Drosophila)									PCDHA11	protocadherin alpha 11	ORC5L	origin recognition complex, subunit 5-like (yeast)							ZFPM2	zinc finger protein, multitype 2
							STYX	serine/threonine/tyrosine interacting protein					RAB12	RAB12, member RAS oncogene family									PCDHA12	protocadherin alpha 12	OTX2	orthodenticle homeobox 2							ZFYVE26	zinc finger, FYVE domain containing 26
							SULF1	sulfatase 1					RAB15	RAB15, member RAS onocogene family									PCDHA13	protocadherin alpha 13	P2RY5	purinergic receptor P2Y, G-protein coupled, 5							ZKSCAN1	zinc finger with KRAB and SCAN domains 1
							SUV420H2	suppressor of variegation 4-20 homolog 2 (Drosophila)					RAB30	RAB30, member RAS oncogene family									PCDHA2	protocadherin alpha 2	PAK6	p21(CDKN1A)-activated kinase 6							ZMYND11	zinc finger, MYND domain containing 11
							SYT10	synaptotagmin X					RAB6B	RAB6B, member RAS oncogene family									PCDHA3	protocadherin alpha 3	PALM2	paralemmin 2							ZNF2	zinc finger protein 2
							TAF12	TAF12 RNA polymerase II, TATA box binding protein (TBP)-associated factor, 20kDa					RALA	v-ral simian leukemia viral oncogene homolog A (ras related)									PCDHA4	protocadherin alpha 4	PANK1	pantothenate kinase 1							ZNF238	zinc finger protein 238
							TAF5	TAF5 RNA polymerase II, TATA box binding protein (TBP)-associated factor, 100kDa					RAP1GDS1	RAP1, GTP-GDP dissociation stimulator 1									PCDHA5	protocadherin alpha 5	PAPPA	pregnancy-associated plasma protein A, pappalysin 1							ZNF385	zinc finger protein 385
							TBC1D4	TBC1 domain family, member 4					RAPGEFL1	Rap guanine nucleotide exchange factor (GEF)-like 1									PCDHA6	protocadherin alpha 6	PAQR9	progestin and adipoQ receptor family member IX							ZNF436	zinc finger protein 436
							TDRD7	tudor domain containing 7					RARB	retinoic acid receptor, beta									PCDHA7	protocadherin alpha 7	PARD6B	par-6 partitioning defective 6 homolog beta (C. elegans)							ZNF650	zinc finger protein 650
							THRAP1	thyroid hormone receptor associated protein 1					RCC2	regulator of chromosome condensation 2									PCDHA8	protocadherin alpha 8	PCAF	p300/CBP-associated factor							ZNF697	zinc finger protein 697
							THRAP2	thyroid hormone receptor associated protein 2					RCOR1	REST corepressor 1									PCDHA9	protocadherin alpha 9	PCTK3	PCTAIRE protein kinase 3							ZNF800	zinc finger protein 800
							TLK2	tousled-like kinase 2					RERE	arginine-glutamic acid dipeptide (RE) repeats									PCDHAC1	protocadherin alpha subfamily C, 1	PDE3A	phosphodiesterase 3A, cGMP-inhibited							ZNFX1	zinc finger, NFX1-type containing 1
							TMCC1	transmembrane and coiled-coil domain family 1					REV3L	REV3-like, catalytic subunit of DNA polymerase zeta (yeast)									PCDHAC2	protocadherin alpha subfamily C, 2	PDE7B	phosphodiesterase 7B							ZRANB1	zinc finger, RAN-binding domain containing 1
							TMEM2	transmembrane protein 2					RFXDC2	regulatory factor X domain containing 2									PCGF5	polycomb group ring finger 5	PDGFRA	platelet-derived growth factor receptor, alpha polypeptide
							TMEM24	transmembrane protein 24					RHOBTB1	Rho-related BTB domain containing 1									PCMT1	protein-L-isoaspartate (D-aspartate) O-methyltransferase	PDHX	pyruvate dehydrogenase complex, component X
							TMEM33	transmembrane protein 33					RIC8A	resistance to inhibitors of cholinesterase 8 homolog A (C. elegans)									PCTK2	PCTAIRE protein kinase 2	PDIA5	protein disulfide isomerase family A, member 5
							TMEM68	transmembrane protein 68					RKHD3	ring finger and KH domain containing 3									PDCD4	programmed cell death 4 (neoplastic transformation inhibitor)	PDPK1	3-phosphoinositide dependent protein kinase-1
							TNKS2	tankyrase, TRF1-interacting ankyrin-related ADP-ribose polymerase 2					RLF	rearranged L-myc fusion									PDIA6	protein disulfide isomerase family A, member 6	PGAP1	GPI deacylase
							TNRC6A	trinucleotide repeat containing 6A					RMND5A	required for meiotic nuclear division 5 homolog A (S. cerevisiae)									PDIK1L	PDLIM1 interacting kinase 1 like	PGM2L1	phosphoglucomutase 2-like 1
							TNRC6B	trinucleotide repeat containing 6B					RND1	Rho family GTPase 1									PDK4	pyruvate dehydrogenase kinase, isozyme 4	PHB	prohibitin
							TOB1	transducer of ERBB2, 1					RND3	Rho family GTPase 3									PDPR	pyruvate dehydrogenase phosphatase regulatory subunit	PHF13	PHD finger protein 13
							TOP1	topoisomerase (DNA) I					RNF122	ring finger protein 122									PERQ1	PERQ amino acid rich, with GYF domain 1	PHLPPL	PH domain and leucine rich repeat protein phosphatase-like
							TP53INP1	tumor protein p53 inducible nuclear protein 1					RNF138	ring finger protein 138									PEX13	peroxisome biogenesis factor 13	PIB5PA	phosphatidylinositol (4,5) bisphosphate 5-phosphatase, A
							TRIB2	tribbles homolog 2 (Drosophila)					RNF165	ring finger protein 165									PEX5	peroxisomal biogenesis factor 5	PITPNM2	phosphatidylinositol transfer protein, membrane-associated 2
							TRIM33	tripartite motif-containing 33					RNF19	ring finger protein 19									PGM2L1	phosphoglucomutase 2-like 1	PKIA	protein kinase (cAMP-dependent, catalytic) inhibitor alpha
							TRPC3	transient receptor potential cation channel, subfamily C, member 3					RNF214	ring finger protein 214									PHACTR2	phosphatase and actin regulator 2	PKNOX2	PBX/knotted 1 homeobox 2
							TRPS1	trichorhinophalangeal syndrome I					RNF39	ring finger protein 39									PHF15	PHD finger protein 15	PLAG1	pleiomorphic adenoma gene 1
							TTC13	tetratricopeptide repeat domain 13					ROD1	ROD1 regulator of differentiation 1 (S. pombe)									PHF19	PHD finger protein 19	PLAGL2	pleiomorphic adenoma gene-like 2
							TTMB	TTMB protein					RYBP	RING1 and YY1 binding protein									PHF20	PHD finger protein 20	PLCL2	phospholipase C-like 2
							TWF1	twinfilin, actin-binding protein, homolog 1 (Drosophila)					SCAMP5	secretory carrier membrane protein 5									PHIP	pleckstrin homology domain interacting protein	PLEKHH1	pleckstrin homology domain containing, family H (with MyTH4 domain) member 1
							UBE2D1	ubiquitin-conjugating enzyme E2D 1 (UBC4/5 homolog, yeast)					SCHIP1	schwannomin interacting protein 1									PHLDA3	pleckstrin homology-like domain, family A, member 3	PLEKHH2	pleckstrin homology domain containing, family H (with MyTH4 domain) member 2
							UBE2E2	ubiquitin-conjugating enzyme E2E 2 (UBC4/5 homolog, yeast)					SCML1	sex comb on midleg-like 1 (Drosophila)									PHLPPL	PH domain and leucine rich repeat protein phosphatase-like	PLEKHJ1	pleckstrin homology domain containing, family J member 1
							UBE2G1	ubiquitin-conjugating enzyme E2G 1 (UBC7 homolog, yeast)					SENP1	SUMO1/sentrin specific peptidase 1									PIAS1	protein inhibitor of activated STAT, 1	PLK2	polo-like kinase 2 (Drosophila)
							UBE2L3	ubiquitin-conjugating enzyme E2L 3					SESTD1	SEC14 and spectrin domains 1									PIB5PA	phosphatidylinositol (4,5) bisphosphate 5-phosphatase, A	PLXND1	plexin D1
							UBE4B	ubiquitination factor E4B (UFD2 homolog, yeast)					SETD5	SET domain containing 5									PID1	phosphotyrosine interaction domain containing 1	PNKD	paroxysmal nonkinesiogenic dyskinesia
							UBTD2	ubiquitin domain containing 2					SETDB1	SET domain, bifurcated 1									PIK3R1	phosphoinositide-3-kinase, regulatory subunit 1 (p85 alpha)	POLS	polymerase (DNA directed) sigma
							ULK1	unc-51-like kinase 1 (C. elegans)					SFPQ	splicing factor proline/glutamine-rich (polypyrimidine tract binding protein associated)									PIK4CB	phosphatidylinositol 4-kinase, catalytic, beta polypeptide	POU3F2	POU domain, class 3, transcription factor 2
							ULK2	unc-51-like kinase 2 (C. elegans)					SGK	serum/glucocorticoid regulated kinase									PIM1	pim-1 oncogene	PPARG	peroxisome proliferator-activated receptor gamma
							USP15	ubiquitin specific peptidase 15					SH3BP5L	SH3-binding domain protein 5-like									PISD	phosphatidylserine decarboxylase	PPIF	peptidylprolyl isomerase F (cyclophilin F)
							USP25	ubiquitin specific peptidase 25					SH3GLB1	SH3-domain GRB2-like endophilin B1									PITPNA	phosphatidylinositol transfer protein, alpha	PPM1E	protein phosphatase 1E (PP2C domain containing)
							USP3	ubiquitin specific peptidase 3					SH3PXD2A	SH3 and PX domains 2A									PLAG1	pleiomorphic adenoma gene 1	PPM1G	protein phosphatase 1G (formerly 2C), magnesium-dependent, gamma isoform
							USP37	ubiquitin specific peptidase 37					SHPRH	SNF2 histone linker PHD RING helicase									PLAGL1	pleiomorphic adenoma gene-like 1	PPME1	protein phosphatase methylesterase 1
							USP48	ubiquitin specific peptidase 48					SIDT1	SID1 transmembrane family, member 1									PLEKHA1	pleckstrin homology domain containing, family A (phosphoinositide binding specific) member 1	PPP1CC	protein phosphatase 1, catalytic subunit, gamma isoform
							USP9X	ubiquitin specific peptidase 9, X-linked					SIKE	suppressor of IKK epsilon									PLEKHC1	pleckstrin homology domain containing, family C (with FERM domain) member 1	PPP3R1	protein phosphatase 3 (formerly 2B), regulatory subunit B, alpha isoform
							UTX	ubiquitously transcribed tetratricopeptide repeat, X chromosome					SIN3A	SIN3 homolog A, transcription regulator (yeast)									PLXNA2	plexin A2	PPP4C	protein phosphatase 4 (formerly X), catalytic subunit
							VAMP1	vesicle-associated membrane protein 1					SKI	v-ski sarcoma viral oncogene homolog (avian)									POLR3F	polymerase (RNA) III (DNA directed) polypeptide F, 39 kDa	PRICKLE2	prickle homolog 2 (Drosophila)
							VAMP4	vesicle-associated membrane protein 4					SLC16A1	solute carrier family 16, member 1 (monocarboxylic acid transporter 1)									POM121	POM121 membrane glycoprotein (rat)	PRKCD	protein kinase C, delta
							VLDLR	very low density lipoprotein receptor					SLC16A2	solute carrier family 16, member 2 (monocarboxylic acid transporter 8)									POU3F2	POU domain, class 3, transcription factor 2	PRKX	protein kinase, X-linked
							WAPAL	wings apart-like homolog (Drosophila)					SLC16A7	solute carrier family 16, member 7 (monocarboxylic acid transporter 2)									PPFIA3	protein tyrosine phosphatase, receptor type, f polypeptide (PTPRF), interacting protein (liprin), alpha 3	ProSAPiP1	ProSAPiP1 protein
							WDFY3	WD repeat and FYVE domain containing 3					SLC1A2	solute carrier family 1 (glial high affinity glutamate transporter), member 2									PPM1A	protein phosphatase 1A magnesium-dependent, delta isoform	PRR3	proline rich 3
							WNK3	WNK lysine deficient protein kinase 3					SLC30A3	solute carrier family 30 (zinc transporter), member 3									PPM1D	protein phosphatase 1D magnesium-dependent, delta isoform	PRX	periaxin
							WNT5A	wingless-type MMTV integration site family, member 5A					SLC31A1	solute carrier family 31 (copper transporters), member 1									PPM1E	protein phosphatase 1E (PP2C domain containing)	PSMA1	proteasome (prosome, macropain) subunit, alpha type, 1
							XKRX	XK, Kell blood group complex subunit-related, X-linked					SLC43A2	solute carrier family 43, member 2									PPP1R11	protein phosphatase 1, regulatory (inhibitor) subunit 11	PTGER4	prostaglandin E receptor 4 (subtype EP4)
							YES1	v-yes-1 Yamaguchi sarcoma viral oncogene homolog 1					SLK	STE20-like kinase (yeast)									PPP1R12B	protein phosphatase 1, regulatory (inhibitor) subunit 12B	PTPN3	protein tyrosine phosphatase, non-receptor type 3
							YPEL1	yippee-like 1 (Drosophila)					SMARCC1	SWI/SNF related, matrix associated, actin dependent regulator of chromatin, subfamily c, member 1									PPP2R1A	protein phosphatase 2 (formerly 2A), regulatory subunit A , alpha isoform	PTPN9	protein tyrosine phosphatase, non-receptor type 9
							YTHDF3	YTH domain family, member 3					SMEK2	SMEK homolog 2, suppressor of mek1 (Dictyostelium)									PPP2R5C	protein phosphatase 2, regulatory subunit B', gamma isoform	PTPRT	protein tyrosine phosphatase, receptor type, T
							YWHAE	tyrosine 3-monooxygenase/tryptophan 5-monooxygenase activation protein, epsilon polypeptide					SMPD3	sphingomyelin phosphodiesterase 3, neutral membrane (neutral sphingomyelinase II)									PPP3CB	protein phosphatase 3 (formerly 2B), catalytic subunit, beta isoform	QKI	quaking homolog, KH domain RNA binding (mouse)
							ZBTB38	zinc finger and BTB domain containing 38					SMS	spermine synthase									PPP6C	protein phosphatase 6, catalytic subunit	RAB11FIP1	RAB11 family interacting protein 1 (class I)
							ZCCHC2	zinc finger, CCHC domain containing 2					SMTNL2	smoothelin-like 2									PPRC1	peroxisome proliferator-activated receptor gamma, coactivator-related 1	RAB11FIP2	RAB11 family interacting protein 2 (class I)
							ZDHHC18	zinc finger, DHHC-type containing 18					SNX24	sorting nexing 24									PPT2	palmitoyl-protein thioesterase 2	RAB14	RAB14, member RAS oncogene family
							ZDHHC6	zinc finger, DHHC-type containing 6					SNX4	sorting nexin 4									PRDM4	PR domain containing 4	RALA	v-ral simian leukemia viral oncogene homolog A (ras related)
							ZFHX1B	zinc finger E-box binding homeobox 2					SOX12	SRY (sex determining region Y)-box 12									PREI3	preimplantation protein 3	RAP2C	RAP2C, member of RAS oncogene family
							ZFHX4	zinc finger homeodomain 4					SP1	Sp1 transcription factor									PRKAR2A	protein kinase, cAMP-dependent, regulatory, type II, alpha	RARA	retinoic acid receptor, alpha
							ZFX	zinc finger protein, X-linked					SPARC	secreted protein, acidic, cysteine-rich (osteonectin)									PRKG1	protein kinase, cGMP-dependent, type I	RASSF5	Ras association (RalGDS/AF-6) domain family 5
							ZIC5	Zic family member 5					SPAST	spastin									PSKH1	protein serine kinase H1	RBBP5	retinoblastoma binding protein 5
							ZNF217	zinc finger protein 217					SPEN	spen homolog, transcriptional regulator (Drosophila)									PSME3	proteasome (prosome, macropain) activator subunit 3 (PA28 gamma; Ki)	RBJ	Ras-associated protein Rap1
							ZNF236	zinc finger protein 236					SPRY1	sprouty homolog 1, antagonist of FGF signaling (Drosophila)									PTH	parathyroid hormone	RELN	reelin
							ZNF238	zinc finger protein 238					SPRY4	sprouty homolog 4 (Drosophila)									PTHLH	parathyroid hormone-like hormone	REPS1	RALBP1 associated Eps domain containing 1
							ZNF410	zinc finger protein 410					SPTAN1	spectrin, alpha, non-erythrocytic 1 (alpha-fodrin)									PTPN3	protein tyrosine phosphatase, non-receptor type 3	RGL2	ral guanine nucleotide dissociation stimulator-like 2
							ZNF462	zinc finger protein 462					SPTLC2	serine palmitoyltransferase, long chain base subunit 2									PTPRD	protein tyrosine phosphatase, receptor type, D	RGPD5	RANBP2-like and GRIP domain containing 5
							ZNF533	zinc finger protein 533					SPTY2D1	SPT2, Suppressor of Ty, domain containing 1 (S. cerevisiae)									PURA	purine-rich element binding protein A	RGS1	regulator of G-protein signalling 1
							ZNF608	zinc finger protein 608					SR140	U2-associated SR140 protein									PURB	purine-rich element binding protein B	RGS6	regulator of G-protein signalling 6
							ZNF650	zinc finger protein 650					SRGAP2	SLIT-ROBO Rho GTPase activating protein 2									PVRL1	poliovirus receptor-related 1 (herpesvirus entry mediator C; nectin)	RHOBTB1	Rho-related BTB domain containing 1
							ZNF697	zinc finger protein 697					SS18L1	synovial sarcoma translocation gene on chromosome 18-like 1									QKI	quaking homolog, KH domain RNA binding (mouse)	RIMS4	regulating synaptic membrane exocytosis 4
													STAG2	stromal antigen 2									RAB10	RAB10, member RAS oncogene family	RMND5A	required for meiotic nuclear division 5 homolog A (S. cerevisiae)
													STARD8	START domain containing 8									RAB11FIP2	RAB11 family interacting protein 2 (class I)	RND3	Rho family GTPase 3
													STIM1	stromal interaction molecule 1									RAB4B	RAB4B, member RAS oncogene family	RNF111	ring finger protein 111
													STRN4	striatin, calmodulin binding protein 4									RAD23B	RAD23 homolog B (S. cerevisiae)	RNF12	ring finger protein 12
													STX17	syntaxin 17									RAF1	v-raf-1 murine leukemia viral oncogene homolog 1	RNF139	ring finger protein 139
													STX1A	syntaxin 1A (brain)									RANBP3	RAN binding protein 3	RNF141	ring finger protein 141
													SUV420H1	suppressor of variegation 4-20 homolog 1 (Drosophila)									RAP2C	RAP2C, member of RAS oncogene family	RNF144	ring finger protein 144
													SUV420H2	suppressor of variegation 4-20 homolog 2 (Drosophila)									RARB	retinoic acid receptor, beta	RNF38	ring finger protein 38
													SVIL	supervillin									RASGEF1B	RasGEF domain family, member 1B	RNGTT	RNA guanylyltransferase and 5'-phosphatase
													SYNE1	spectrin repeat containing, nuclear envelope 1									RASL12	RAS-like, family 12	RPIP8	RaP2 interacting protein 8
													SYPL2	synaptophysin-like 2									RASSF5	Ras association (RalGDS/AF-6) domain family 5	RPN1	ribophorin I
													SYT7	synaptotagmin VII									RBBP6	retinoblastoma binding protein 6	RPN2	ribophorin II
													SYT9	synaptotagmin IX									RBM6	RNA binding motif protein 6	RPS6KA5	ribosomal protein S6 kinase, 90kDa, polypeptide 5
													TAF5	TAF5 RNA polymerase II, TATA box binding protein (TBP)-associated factor, 100kDa									RECK	reversion-inducing-cysteine-rich protein with kazal motifs	RPS6KB1	ribosomal protein S6 kinase, 70kDa, polypeptide 1
													TDG	thymine-DNA glycosylase									RELN	reelin	RUNX1	runt-related transcription factor 1 (acute myeloid leukemia 1; aml1 oncogene)
													TFAP2C	transcription factor AP-2 gamma (activating enhancer binding protein 2 gamma)									RET	ret proto-oncogene	RXRA	retinoid X receptor, alpha
													TFEB	transcription factor EB									RICTOR	rapamycin-insensitive companion of mTOR	RYBP	RING1 and YY1 binding protein
													TGFB3	transforming growth factor, beta 3									RKHD2	ring finger and KH domain containing 2	SAMD10	sterile alpha motif domain containing 10
													TIAM1	T-cell lymphoma invasion and metastasis 1									RNF111	ring finger protein 111	SATB2	SATB homeobox 2
													TLL1	tolloid-like 1									RNF125	ring finger protein 125	SCN1A	sodium channel, voltage-gated, type I, alpha subunit
													TMEM127	transmembrane protein 127									RNF138	ring finger protein 138	SDC2	syndecan 2
													TMEM132A	transmembrane protein 132A									RNF41	ring finger protein 41	SEC24A	SEC24 related gene family, member A (S. cerevisiae)
													TMEM169	transmembrane protein 169									RNF43	ring finger protein 43	SEMA3B	sema domain, immunoglobulin domain (Ig), short basic domain, secreted, (semaphorin) 3B
													TMEM183A	transmembrane protein 183A									RPS6KA3	ribosomal protein S6 kinase, 90kDa, polypeptide 3	SEMA4C	sema domain, immunoglobulin domain (Ig), transmembrane domain (TM) and short cytoplasmic domain, (semaphorin) 4C
													TMEM183B	transmembrane protein 183B									RSBN1	round spermatid basic protein 1	SEMA4F	sema domain, immunoglobulin domain (Ig), transmembrane domain (TM) and short cytoplasmic domain, (semaphorin) 4F
													TMEM65	transmembrane protein 65									RSPO3	R-spondin 3 homolog (Xenopus laevis)	SEMA6A	sema domain, transmembrane domain (TM), and cytoplasmic domain, (semaphorin) 6A
													TMEM86A	transmembrane protein 86A									RTF1	Rtf1, Paf1/RNA polymerase II complex component, homolog (S. cerevisiae)	SEMA6D	sema domain, transmembrane domain (TM), and cytoplasmic domain, (semaphorin) 6D
													TNFRSF1A	tumor necrosis factor receptor superfamily, member 1A									RUNX1T1	runt-related transcription factor 1; translocated to, 1 (cyclin D-related)	SENP1	SUMO1/sentrin specific peptidase 1
													TP53INP1	tumor protein p53 inducible nuclear protein 1									RYBP	RING1 and YY1 binding protein	SEPT11	septin 11
													TP53INP2	tumor protein p53 inducible nuclear protein 2									SALL1	sal-like 1 (Drosophila)	SERP1	stress-associated endoplasmic reticulum protein 1
													TPM1	tropomyosin 1 (alpha)									SALL3	sal-like 3 (Drosophila)	SERTAD2	SERTA domain containing 2
													TRAF4	TNF receptor-associated factor 4									SAPS3	SAPS domain family, member 3	SETD5	SET domain containing 5
													TRIB2	tribbles homolog 2 (Drosophila)									SATB2	SATB homeobox 2	SFRP1	secreted frizzled-related protein 1
													TRIM37	tripartite motif-containing 37									SCARF1	scavenger receptor class F, member 1	SFRS1	splicing factor, arginine/serine-rich 1 (splicing factor 2, alternate splicing factor)
													TRIM63	tripartite motif-containing 63									SCN4B	sodium channel, voltage-gated, type IV, beta	SFRS12	splicing factor, arginine/serine-rich 12
													TRIM9	tripartite motif-containing 9									SCN8A	sodium channel, voltage gated, type VIII, alpha subunit	SFRS2IP	splicing factor, arginine/serine-rich 2, interacting protein
													TSC22D3	TSC22 domain family, member 3									SCOC	short coiled-coil protein	SFRS8	splicing factor, arginine/serine-rich 8 (suppressor-of-white-apricot homolog, Drosophila)
													TSPAN14	tetraspanin 14									SEC24A	SEC24 related gene family, member A (S. cerevisiae)	SGMS1	sphingomyelin synthase 1
													TXNDC4	thioredoxin domain containing 4 (endoplasmic reticulum)									SEH1L	SEH1-like (S. cerevisiae)	SGPP1	sphingosine-1-phosphate phosphatase 1
													UBTD2	ubiquitin domain containing 2									SELI	selenoprotein I	SH2D3C	SH2 domain containing 3C
													UNK	unkempt homolog (Drosophila)									SEMA3A	sema domain, immunoglobulin domain (Ig), short basic domain, secreted, (semaphorin) 3A	SH3BGRL2	SH3 domain binding glutamic acid-rich protein like 2
													USP34	ubiquitin specific peptidase 34									SEMA3D	sema domain, immunoglobulin domain (Ig), short basic domain, secreted, (semaphorin) 3D	SH3GL3	SH3-domain GRB2-like 3
													USP37	ubiquitin specific peptidase 37									SEMA6A	sema domain, transmembrane domain (TM), and cytoplasmic domain, (semaphorin) 6A	SH3RF1	SH3 domain containing ring finger 1
													USP52	ubiquitin specific peptidase 52									SEMA6D	sema domain, transmembrane domain (TM), and cytoplasmic domain, (semaphorin) 6D	SHANK3	SH3 and multiple ankyrin repeat domains 3
													VASH2	vasohibin 2									SERBP1	SERPINE1 mRNA binding protein 1	SLC1A2	solute carrier family 1 (glial high affinity glutamate transporter), member 2
													VCL	vinculin									SESN1	sestrin 1	SLC25A25	solute carrier family 25 (mitochondrial carrier; phosphate carrier), member 25
													VEGFA	vascular endothelial growth factor A									SETD3	SET domain containing 3	SLC27A4	solute carrier family 27 (fatty acid transporter), member 4
													VPS25	vacuolar protein sorting 25 homolog (S. cerevisiae)									SFRS11	splicing factor, arginine/serine-rich 11	SLC35A3	solute carrier family 35 (UDP-N-acetylglucosamine (UDP-GlcNAc) transporter), member A3
													VPS36	vacuolar protein sorting 36 homolog (S. cerevisiae)									SFRS16	splicing factor, arginine/serine-rich 16	SLC35F1	solute carrier family 35, member F1
													WDFY1	WD repeat and FYVE domain containing 1									SFRS5	splicing factor, arginine/serine-rich 5	SLC38A4	solute carrier family 38, member 4
													WDFY3	WD repeat and FYVE domain containing 3									SGCD	sarcoglycan, delta (35kDa dystrophin-associated glycoprotein)	SLC39A11	solute carrier family 39 (metal ion transporter), member 11
													WDR26	WD repeat domain 26									SGK	serum/glucocorticoid regulated kinase	SLC39A13	solute carrier family 39 (zinc transporter), member 13
													WDR68	WD repeat domain 68									SH3BGRL2	SH3 domain binding glutamic acid-rich protein like 2	SLC5A3	solute carrier family 5 (inositol transporters), member 3
													XKR4	XK, Kell blood group complex subunit-related family, member 4									SH3GL2	SH3-domain GRB2-like 2	SLC6A1	solute carrier family 6 (neurotransmitter transporter, GABA), member 1
													XKR6	XK, Kell blood group complex subunit-related family, member 6									SIAH1	seven in absentia homolog 1 (Drosophila)	SLC6A6	solute carrier family 6 (neurotransmitter transporter, taurine), member 6
													YPEL2	yippee-like 2 (Drosophila)									SIDT1	SID1 transmembrane family, member 1	SLC7A11	solute carrier family 7, (cationic amino acid transporter, y+ system) member 11
													YTHDF3	YTH domain family, member 3									SIPA1L2	signal-induced proliferation-associated 1 like 2	SLC8A1	solute carrier family 8 (sodium/calcium exchanger), member 1
													YY1	YY1 transcription factor									SIX4	sine oculis homeobox homolog 4 (Drosophila)	SLCO5A1	solute carrier organic anion transporter family, member 5A1
													ZBTB41	zinc finger and BTB domain containing 41									SLC12A2	solute carrier family 12 (sodium/potassium/chloride transporters), member 2	SLITRK1	SLIT and NTRK-like family, member 1
													ZBTB5	zinc finger and BTB domain containing 5									SLC13A3	solute carrier family 13 (sodium-dependent dicarboxylate transporter), member 3	SMAD2	SMAD family member 2
													ZDHHC5	zinc finger, DHHC-type containing 5									SLC20A2	solute carrier family 20 (phosphate transporter), member 2	SMARCA1	SWI/SNF related, matrix associated, actin dependent regulator of chromatin, subfamily a, member 1
													ZER1	zer-1 homolog (C. elegans)									SLC24A3	solute carrier family 24 (sodium/potassium/calcium exchanger), member 3	SMOC2	SPARC related modular calcium binding 2
													ZFP36L1	zinc finger protein 36, C3H type-like 1									SLC25A35	solute carrier family 25, member 35	SNAP25	synaptosomal-associated protein, 25kDa
													ZFP91	zinc finger protein 91 homolog (mouse)									SLC2A14	solute carrier family 2 (facilitated glucose transporter), member 14	SNN	stannin
													ZFX	zinc finger protein, X-linked									SLC2A3	solute carrier family 2 (facilitated glucose transporter), member 3	SNX10	sorting nexin 10
													ZIC5	Zic family member 5 (odd-paired homolog, Drosophila)									SLC36A1	solute carrier family 36 (proton/amino acid symporter), member 1	SOCS4	suppressor of cytokine signaling 4
													ZNF282	zinc finger protein 282									SLC39A10	solute carrier family 39 (zinc transporter), member 10	SOCS6	suppressor of cytokine signaling 6
													ZNF346	zinc finger protein 346									SLC4A4	solute carrier family 4, sodium bicarbonate cotransporter, member 4	SOLH	small optic lobes homolog (Drosophila)
													ZNF609	zinc finger protein 609									SLC4A7	solute carrier family 4, sodium bicarbonate cotransporter, member 7	SOX11	SRY (sex determining region Y)-box 11
																							SLC5A3	solute carrier family 5 (inositol transporters), member 3	SP1	Sp1 transcription factor
																							SLC6A4	solute carrier family 6 (neurotransmitter transporter, serotonin), member 4	SP6	Sp6 transcription factor
																							SLC9A6	solute carrier family 9 (sodium/hydrogen exchanger), member 6	SP7	Sp7 transcription factor
																							SLITRK1	SLIT and NTRK-like family, member 1	SPATA2	spermatogenesis associated 2
																							SMAD3	SMAD family member 3	SPRY2	sprouty homolog 2 (Drosophila)
																							SMAD5	SMAD family member 5	SPTY2D1	SPT2, Suppressor of Ty, domain containing 1 (S. cerevisiae)
																							SMAD7	SMAD family member 7	SRGAP2	SLIT-ROBO Rho GTPase activating protein 2
																							SMARCD2	SWI/SNF related, matrix associated, actin dependent regulator of chromatin, subfamily d, member 2	SRGAP3	SLIT-ROBO Rho GTPase activating protein 3
																							SMURF1	SMAD specific E3 ubiquitin protein ligase 1	SRRM2	serine/arginine repetitive matrix 2
																							SMURF2	SMAD specific E3 ubiquitin protein ligase 2	SS18L1	synovial sarcoma translocation gene on chromosome 18-like 1
																							SMYD5	SMYD family member 5	SSRP1	structure specific recognition protein 1
																							SNF1LK	SNF1-like kinase	ST14	suppression of tumorigenicity 14 (colon carcinoma)
																							SNRK	SNF related kinase	ST6GALNAC3	ST6 (alpha-N-acetyl-neuraminyl-2,3-beta-galactosyl-1,3)-N-acetylgalactosaminide alpha-2,6-sialyltransferase 3
																							SNTB2	syntrophin, beta 2 (dystrophin-associated protein A1, 59kDa, basic component 2)	STAG1	stromal antigen 1
																							SNX16	sorting nexin 16	STARD7	START domain containing 7
																							SOCS6	suppressor of cytokine signaling 6	STIM2	stromal interaction molecule 2
																							SON	SON DNA binding protein	STK39	serine threonine kinase 39 (STE20/SPS1 homolog, yeast)
																							SOX5	SRY (sex determining region Y)-box 5	STRBP	spermatid perinuclear RNA binding protein
																							SPAG7	sperm associated antigen 7	STS-1	Cbl-interacting protein Sts-1
																							SPEN	spen homolog, transcriptional regulator (Drosophila)	STX16	syntaxin 16
																							SPRED1	sprouty-related, EVH1 domain containing 1	STX6	syntaxin 6
																							SPRY4	sprouty homolog 4 (Drosophila)	SUV420H1	suppressor of variegation 4-20 homolog 1 (Drosophila)
																							SPRYD3	SPRY domain containing 3	SV2A	synaptic vesicle glycoprotein 2A
																							SPSB4	splA/ryanodine receptor domain and SOCS box containing 4	SYDE1	synapse defective 1, Rho GTPase, homolog 1 (C. elegans)
																							SPTBN2	spectrin, beta, non-erythrocytic 2	SYT1	synaptotagmin I
																							SPTLC1	serine palmitoyltransferase, long chain base subunit 1	TA-NFKBH	T-cell activation NFKB-like protein
																							SR140	U2-associated SR140 protein	TAPT1	transmembrane anterior posterior transformation 1
																							SRPK1	SFRS protein kinase 1	TARDBP	TAR DNA binding protein
																							SRPR	signal recognition particle receptor ('docking protein')	TBR1	T-box, brain, 1
																							STK19	serine/threonine kinase 19	TBX5	T-box 5
																							STK33	serine/threonine kinase 33	TEAD1	TEA domain family member 1 (SV40 transcriptional enhancer factor)
																							STOX2	storkhead box 2	TGFBR1	transforming growth factor, beta receptor I (activin A receptor type II-like kinase, 53kDa)
																							STX1A	syntaxin 1A (brain)	THRAP1	thyroid hormone receptor associated protein 1
																							STXBP1	syntaxin binding protein 1	THRAP2	thyroid hormone receptor associated protein 2
																							STXBP3	syntaxin binding protein 3	THRB	thyroid hormone receptor, beta (erythroblastic leukemia viral (v-erb-a) oncogene homolog 2, avian)
																							SUPT16H	suppressor of Ty 16 homolog (S. cerevisiae)	TLK2	tousled-like kinase 2
																							SYBL1	synaptobrevin-like 1	TMCC1	transmembrane and coiled-coil domain family 1
																							SYDE1	synapse defective 1, Rho GTPase, homolog 1 (C. elegans)	TMED5	transmembrane emp24 protein transport domain containing 5
																							SYNE1	spectrin repeat containing, nuclear envelope 1	TMEM25	transmembrane protein 25
																							SYNJ1	synaptojanin 1	TMEM9B	TMEM9 domain family, member B
																							SYPL1	synaptophysin-like 1	TMSB10	thymosin, beta 10
																							TAF15	TAF15 RNA polymerase II, TATA box binding protein (TBP)-associated factor, 68kDa	TMTC2	transmembrane and tetratricopeptide repeat containing 2
																							TAF5	TAF5 RNA polymerase II, TATA box binding protein (TBP)-associated factor, 100kDa	TMUB1	transmembrane and ubiquitin-like domain containing 1
																							TBL1XR1	transducin (beta)-like 1X-linked receptor 1	TOP1	topoisomerase (DNA) I
																							TBP	TATA box binding protein	TOX	thymocyte selection-associated high mobility group box
																							TBPL1	TBP-like 1	TRIM23	tripartite motif-containing 23
																							TFAP2D	transcription factor AP-2 delta (activating enhancer binding protein 2 delta)	TRIM44	tripartite motif-containing 44
																							TFAP4	transcription factor AP-4 (activating enhancer binding protein 4)	TROVE2	TROVE domain family, member 2
																							TGFBR3	transforming growth factor, beta receptor III	TSC1	tuberous sclerosis 1
																							TGIF2	TGFB-induced factor homeobox 2	TSPYL5	TSPY-like 5
																							THRAP1	thyroid hormone receptor associated protein 1	TTYH3	tweety homolog 3 (Drosophila)
																							TIAL1	TIA1 cytotoxic granule-associated RNA binding protein-like 1	TXN2	thioredoxin 2
																							TLE4	transducin-like enhancer of split 4 (E(sp1) homolog, Drosophila)	UBE2F	ubiquitin-conjugating enzyme E2F (putative)
																							TLK1	tousled-like kinase 1	UBE2N	ubiquitin-conjugating enzyme E2N (UBC13 homolog, yeast)
																							TMCC1	transmembrane and coiled-coil domain family 1	UBE2NL	ubiquitin-conjugating enzyme E2N-like
																							TMEM135	transmembrane protein 135	UBE2Q1	ubiquitin-conjugating enzyme E2Q (putative) 1
																							TMEM16C	transmembrane protein 16C	UBE2V1	ubiquitin-conjugating enzyme E2 variant 1
																							TMEM20	transmembrane protein 20	UBE2W	ubiquitin-conjugating enzyme E2W (putative)
																							TMEM33	transmembrane protein 33	UBE4A	ubiquitination factor E4A (UFD2 homolog, yeast)
																							TMEM55A	transmembrane protein 55A	UBR1	ubiquitin protein ligase E3 component n-recognin 1
																							TMEM87A	transmembrane protein 87A	UNC13C	unc-13 homolog C (C. elegans)
																							TNRC6B	trinucleotide repeat containing 6B	UNC5D	unc-5 homolog D (C. elegans)
																							TRAM1	translocation associated membrane protein 1	USP21	ubiquitin specific peptidase 21
																							TRIM2	tripartite motif-containing 2	USP25	ubiquitin specific peptidase 25
																							TRIM36	tripartite motif-containing 36	USP46	ubiquitin specific peptidase 46
																							TRIP10	thyroid hormone receptor interactor 10	VANGL2	vang-like 2 (van gogh, Drosophila)
																							TSC22D3	TSC22 domain family, member 3	VAV3	vav 3 oncogene
																							TSPAN5	tetraspanin 5	VDAC3	voltage-dependent anion channel 3
																							TSPYL2	TSPY-like 2	VEGFB	vascular endothelial growth factor B
																							TTL	tubulin tyrosine ligase	VGF	VGF nerve growth factor inducible
																							TUBA1A	tubulin, alpha 1a	VIP	vasoactive intestinal peptide
																							UBAP1	ubiquitin associated protein 1	WDTC1	WD and tetratricopeptide repeats 1
																							UBE2J1	ubiquitin-conjugating enzyme E2, J1 (UBC6 homolog, yeast)	WEE1	WEE1 homolog (S. pombe)
																							UBE2Q1	ubiquitin-conjugating enzyme E2Q (putative) 1	WIPF2	WAS/WASL interacting protein family, member 2
																							UBE2V1	ubiquitin-conjugating enzyme E2 variant 1	WNT3A	wingless-type MMTV integration site family, member 3A
																							UBE4B	ubiquitination factor E4B (UFD2 homolog, yeast)	WSB1	WD repeat and SOCS box-containing 1
																							UBFD1	ubiquitin family domain containing 1	XRCC6BP1	XRCC6 binding protein 1
																							UBQLNL	ubiquilin-like	YPEL3	yippee-like 3 (Drosophila)
																							UBXD3	UBX domain containing 3	YTHDF3	YTH domain family, member 3
																							USP14	ubiquitin specific peptidase 14 (tRNA-guanine transglycosylase)	YWHAB	tyrosine 3-monooxygenase/tryptophan 5-monooxygenase activation protein, beta polypeptide
																							USP15	ubiquitin specific peptidase 15	ZADH2	zinc binding alcohol dehydrogenase, domain containing 2
																							USP2	ubiquitin specific peptidase 2	ZBTB10	zinc finger and BTB domain containing 10
																							USP25	ubiquitin specific peptidase 25	ZBTB39	zinc finger and BTB domain containing 39
																							USP31	ubiquitin specific peptidase 31	ZDHHC17	zinc finger, DHHC-type containing 17
																							USP32	ubiquitin specific peptidase 32	ZFHX4	zinc finger homeodomain 4
																							USP6	ubiquitin specific peptidase 6 (Tre-2 oncogene)	ZFP36	zinc finger protein 36, C3H type, homolog (mouse)
																							USP9X	ubiquitin specific peptidase 9, X-linked	ZFP36L1	zinc finger protein 36, C3H type-like 1
																							VAMP1	vesicle-associated membrane protein 1 (synaptobrevin 1)	ZHX1	zinc fingers and homeoboxes 1
																							VAMP8	vesicle-associated membrane protein 8 (endobrevin)	ZIC5	Zic family member 5 (odd-paired homolog, Drosophila)
																							VAT1	vesicle amine transport protein 1 homolog (T. californica)	ZKSCAN2	zinc finger with KRAB and SCAN domains 2
																							VEGFA	vascular endothelial growth factor A	ZNF238	zinc finger protein 238
																							VTI1A	vesicle transport through interaction with t-SNAREs homolog 1A (yeast)	ZNF385	zinc finger protein 385
																							WAPAL	wings apart-like homolog (Drosophila)	ZNF579	zinc finger protein 579
																							WBP11	WW domain binding protein 11	ZNF608	zinc finger protein 608
																							WDR22	WD repeat domain 22	ZNF800	zinc finger protein 800
																							WDR47	WD repeat domain 47	ZZZ3	zinc finger, ZZ-type containing 3
																							WDR68	WD repeat domain 68
																							WDTC1	WD and tetratricopeptide repeats 1
																							WEE1	WEE1 homolog (S. pombe)
																							WIBG	within bgcn homolog (Drosophila)
																							WIPI2	WD repeat domain, phosphoinositide interacting 2
																							WISP1	WNT1 inducible signaling pathway protein 1
																							WNT3A	wingless-type MMTV integration site family, member 3A
																							WNT7A	wingless-type MMTV integration site family, member 7A
																							WSB1	WD repeat and SOCS box-containing 1
																							WWP1	WW domain containing E3 ubiquitin protein ligase 1
																							XAB1	XPA binding protein 1, GTPase
																							XPO4	exportin 4
																							YTHDC1	YTH domain containing 1
																							YWHAH	tyrosine 3-monooxygenase/tryptophan 5-monooxygenase activation protein, eta polypeptide
																							YWHAQ	tyrosine 3-monooxygenase/tryptophan 5-monooxygenase activation protein, theta polypeptide
																							ZBTB10	zinc finger and BTB domain containing 10
																							ZBTB39	zinc finger and BTB domain containing 39
																							ZBTB9	zinc finger and BTB domain containing 9
																							ZC3H12B	zinc finger CCCH-type containing 12B
																							ZC3H6	zinc finger CCCH-type containing 6
																							ZCCHC2	zinc finger, CCHC domain containing 2
																							ZCCHC3	zinc finger, CCHC domain containing 3
																							ZCCHC5	zinc finger, CCHC domain containing 5
																							ZER1	zer-1 homolog (C. elegans)
																							ZFHX4	zinc finger homeodomain 4
																							ZHX1	zinc fingers and homeoboxes 1
																							ZHX3	zinc fingers and homeoboxes 3
																							ZIC1	Zic family member 1 (odd-paired homolog, Drosophila)
																							ZKSCAN1	zinc finger with KRAB and SCAN domains 1
																							ZKSCAN2	zinc finger with KRAB and SCAN domains 2
																							ZMYM2	zinc finger, MYM-type 2
																							ZNF198	zinc finger, MYM-type 2
																							ZNF289	zinc finger protein 289, ID1 regulated
																							ZNF367	zinc finger protein 367
																							ZNF423	zinc finger protein 423
																							ZNF436	zinc finger protein 436
																							ZNF532	zinc finger protein 532
																							ZNF609	zinc finger protein 609
																							ZNF622	zinc finger protein 622
																							ZNF650	zinc finger protein 650
																							ZNF654	zinc finger protein 654
																							ZSWIM3	zinc finger, SWIM-type containing 3
																							ZYX	zyxin
